# Supplementary material for: Molecular basis of Mg2+ permeation through the human mitochondrial Mrs2 channel
Source: Nat Commun. 2023 Aug 5;14:4713. doi: 10.1038/s41467-023-40516-2 (PMC10404273; doi:10.1038/s41467-023-40516-2)
Supplement: Supplementary file 4 — Supplementary Data 1 [file 41467_2023_40516_MOESM4_ESM.xlsx]

## Sheet: Sheet1
Full length hMrs2	ATGGAATGCCTGCGCAGTTTACCCTGCCTCCTGCCCCGCGCGATGAGACTTCCCCGGCGGACGCTGTGTGCCCTGGCCTTGGACGTGACCTCTGTGGGTCCTCCCGTTGCTGCCTGCGGTCGCCGAGCCAACCTGATTGGAAGGAGCCGAGCGGCGCAGCTTTGCGGGCCCGACCGGCTCCGCGTGGCAGGTGAAGTGCACCGGTTTAGAACCTCTGACGTCTCTCAAGCCACTTTAGCCAGTGTAGCCCCAGTATTTACTGTGACAAAATTTGACAAACAGGGAAACGTTACTTCTTTTGAAAGGAAGAAAACTGAATTATACCAAGAGTTAGGTCTTCAAGCCAGAGATTTGAGATTTCAGCATGTAATGAGTATCACAGTCAGAAACAATAGGATT…
R332A Primer F	TATTATTTTCATTAATCTGGACAGCCACGCAAACGTGATGATGAGGTTGAATCTACA
R332A Primer R	GTAGATTCAACCTCATCATCACGTTTGCGTGGCTGTCCAGATTAATGAAAATAATAC
R332K Primer F	TATTATTTTCATTAATCTGGACAGCCACAAAAACGTGATGATGAGGTTGAATCTACA
R332K Primer R	GTAGATTCAACCTCATCATCACGTTTTTGTGGCTGTCCAGATTAATGAAAATAATAC
R332E Primer F	TATTATTTTCATTAATCTGGACAGCCACGAAAACGTGATGATGAGGTTGAATCTACA
R332E Primer R	GTAGATTCAACCTCATCATCACGTTTTCGTGGCTGTCCAGATTAATGAAAATAATAC
