# Supplementary material for: Molecular basis of Mg2+ permeation through the human mitochondrial Mrs2 channel
Source: Nat Commun. 2023 Aug 5;14:4713. doi: 10.1038/s41467-023-40516-2 (PMC10404273; doi:10.1038/s41467-023-40516-2)
Supplement: Supplementary file 6 — Source Data [file 41467_2023_40516_MOESM6_ESM.xlsx]

## Sheet: Fig. 4c
Fig. 4c		Pore radius (Å)	Distance along pore axis (Å)
		14.9803	-42.2501
		14.886	-42.1251
		14.7922	-42.0001
		14.6987	-41.8751
		14.6056	-41.7501
		14.513	-41.6251
		14.4208	-41.5001
		14.3291	-41.3751
		14.2378	-41.2501
		14.147	-41.1251
		14.0566	-41.0001
		13.9667	-40.8751
		13.8773	-40.7501
		13.7885	-40.6251
		13.7001	-40.5001
		13.6122	-40.3751
		13.5248	-40.2501
		13.4381	-40.1251
		13.3516	-40.0001
		13.2658	-39.8751
		13.1807	-39.7501
		13.0953	-39.6251
		13.0064	-39.5001
		12.918	-39.3751
		12.8302	-39.2501
		12.7429	-39.1251
		12.6561	-39.0001
		12.57	-38.8751
		12.4844	-38.7501
		12.3994	-38.6251
		12.315	-38.5001
		12.2312	-38.3751
		12.148	-38.2501
		12.0655	-38.1251
		11.9836	-38.0001
		11.9024	-37.8751
		11.8218	-37.7501
		11.7419	-37.6251
		11.6628	-37.5001
		11.5843	-37.3751
		11.5065	-37.2501
		11.4295	-37.1251
		11.3532	-37.0001
		11.2777	-36.8751
		11.203	-36.7501
		11.129	-36.6251
		11.0559	-36.5001
		10.9835	-36.3751
		10.912	-36.2501
		10.8413	-36.1251
		10.7715	-36.0001
		10.7026	-35.8751
		10.6345	-35.7501
		10.5673	-35.6251
		10.5011	-35.5001
		10.4357	-35.3751
		10.3714	-35.2501
		10.3079	-35.1251
		10.2455	-35.0001
		10.1841	-34.8751
		10.1236	-34.7501
		10.0642	-34.6251
		10.0058	-34.5001
		9.94847	-34.3751
		9.89221	-34.2501
		9.83703	-34.1251
		9.78296	-34.0001
		9.72999	-33.8751
		9.67816	-33.7501
		9.62748	-33.6251
		9.57796	-33.5001
		9.52962	-33.3751
		9.48248	-33.2501
		9.43654	-33.1251
		9.39182	-33.0001
		9.34835	-32.8751
		9.30613	-32.7501
		9.26517	-32.6251
		9.2255	-32.5001
		9.18713	-32.3751
		9.15007	-32.2501
		9.11433	-32.1251
		9.07992	-32.0001
		9.04681	-31.8751
		9.01504	-31.7501
		8.98473	-31.6251
		8.9558	-31.5001
		8.92827	-31.3751
		8.90215	-31.2501
		8.87744	-31.1251
		8.85417	-31.0001
		8.83234	-30.8751
		8.81195	-30.7501
		8.79303	-30.6251
		8.77556	-30.5001
		8.75957	-30.3751
		8.74506	-30.2501
		8.73203	-30.1251
		8.72049	-30.0001
		8.71045	-29.8751
		8.7019	-29.7501
		8.69486	-29.6251
		8.68933	-29.5001
		8.68531	-29.3751
		8.68279	-29.2501
		8.68179	-29.1251
		8.6823	-29.0001
		8.68432	-28.8751
		8.68786	-28.7501
		8.6929	-28.6251
		8.69945	-28.5001
		8.70751	-28.3751
		8.71706	-28.2501
		8.72812	-28.1251
		8.74066	-28.0001
		8.75469	-27.8751
		8.77021	-27.7501
		8.78719	-27.6251
		8.80565	-27.5001
		8.82556	-27.3751
		8.84692	-27.2501
		8.86941	-27.1251
		8.89333	-27.0001
		8.91899	-26.8751
		8.94607	-26.7501
		8.97455	-26.6251
		8.96324	-26.5001
		8.94876	-26.3751
		8.93573	-26.2501
		8.92417	-26.1251
		8.91407	-26.0001
		8.90544	-25.8751
		8.89829	-25.7501
		8.89262	-25.6251
		8.88842	-25.5001
		8.88571	-25.3751
		8.88447	-25.2501
		8.87799	-25.1251
		8.81733	-25.0001
		8.75783	-24.8751
		8.69949	-24.7501
		8.64234	-24.6251
		8.58639	-24.5001
		8.53168	-24.3751
		8.47821	-24.2501
		8.42601	-24.1251
		8.37509	-24.0001
		8.32548	-23.8751
		8.2772	-23.7501
		8.23026	-23.6251
		8.18469	-23.5001
		8.1405	-23.3751
		8.09772	-23.2501
		8.05635	-23.1251
		8.01643	-23.0001
		7.97796	-22.8751
		7.94097	-22.7501
		7.90547	-22.6251
		7.87148	-22.5001
		7.83901	-22.3751
		7.80809	-22.2501
		7.77872	-22.1251
		7.75092	-22.0001
		7.7247	-21.8751
		7.70009	-21.7501
		7.67708	-21.6251
		7.65569	-21.5001
		7.63594	-21.3751
		7.61784	-21.2501
		7.60138	-21.1251
		7.58659	-21.0001
		7.57336	-20.8751
		7.56181	-20.7501
		7.55205	-20.6251
		7.54398	-20.5001
		7.5376	-20.3751
		7.53292	-20.2501
		7.52995	-20.1251
		7.52867	-20.0001
		7.52909	-19.8751
		7.53122	-19.7501
		7.53505	-19.6251
		7.54057	-19.5001
		7.5478	-19.3751
		7.55671	-19.2501
		7.56731	-19.1251
		7.57959	-19.0001
		7.59355	-18.8751
		7.60917	-18.7501
		7.62645	-18.6251
		7.64538	-18.5001
		7.66595	-18.3751
		7.68814	-18.2501
		7.71196	-18.1251
		7.73737	-18.0001
		7.76465	-17.8751
		7.79276	-17.7501
		7.82291	-17.6251
		7.85461	-17.5001
		7.88784	-17.3751
		7.92259	-17.2501
		7.9592	-17.1251
		7.99654	-17.0001
		8.03574	-16.8751
		8.07639	-16.7501
		8.11847	-16.6251
		8.16196	-16.5001
		8.20684	-16.3751
		8.2531	-16.2501
		8.30071	-16.1251
		8.34966	-16.0001
		8.39992	-15.8751
		8.45149	-15.7501
		8.50433	-15.6251
		8.55842	-15.5001
		8.61376	-15.3751
		8.63687	-15.2501
		8.64338	-15.1251
		8.65138	-15.0001
		8.66085	-14.8751
		8.6718	-14.7501
		8.68422	-14.6251
		8.69811	-14.5001
		8.71346	-14.3751
		8.73026	-14.2501
		8.74851	-14.1251
		8.76821	-14.0001
		8.78933	-13.8751
		8.81188	-13.7501
		8.83584	-13.6251
		8.86121	-13.5001
		8.88797	-13.3751
		8.91612	-13.2501
		8.94564	-13.1251
		8.97653	-13.0001
		9.00876	-12.8751
		9.04234	-12.7501
		9.07724	-12.6251
		9.11346	-12.5001
		9.15097	-12.3751
		9.18978	-12.2501
		9.22986	-12.1251
		9.2712	-12.0001
		9.31379	-11.8751
		9.35761	-11.7501
		9.40264	-11.6251
		9.44888	-11.5001
		9.49628	-11.3751
		9.54482	-11.2501
		9.59458	-11.1251
		9.64549	-11.0001
		9.67932	-10.8751
		9.67005	-10.7501
		9.65983	-10.6251
		9.65097	-10.5001
		9.64349	-10.3751
		9.6374	-10.2501
		9.6329	-10.1251
		9.62904	-10.0001
		9.62709	-9.87506
		9.62652	-9.75006
		9.62735	-9.62506
		9.62955	-9.50006
		9.63315	-9.37506
		9.63812	-9.25006
		9.64448	-9.12506
		9.65221	-9.00006
		9.66133	-8.87506
		9.67181	-8.75006
		9.68366	-8.62506
		9.69688	-8.50006
		9.71165	-8.37506
		9.72092	-8.25006
		9.69775	-8.12506
		9.67589	-8.00006
		9.65534	-7.87506
		9.63612	-7.75006
		9.61823	-7.62506
		9.60167	-7.50006
		9.58646	-7.37506
		9.57259	-7.25006
		9.5598	-7.12505
		9.54837	-7.00005
		9.53858	-6.87505
		9.53015	-6.75005
		9.52309	-6.62505
		9.51739	-6.50005
		9.51307	-6.37505
		9.51013	-6.25005
		9.50843	-6.12504
		9.50787	-6.00003
		9.50905	-5.87503
		9.5116	-5.75003
		9.51403	-5.62502
		9.50938	-5.5
		9.46668	-5.375
		9.42519	-5.25
		9.38495	-5.125
		9.34595	-5
		9.30822	-4.875
		9.27176	-4.75
		9.2366	-4.625
		9.20274	-4.5
		9.17023	-4.375
		9.13894	-4.25
		9.10905	-4.125
		9.08051	-4
		9.05349	-3.875
		9.0275	-3.75
		9.00306	-3.625
		8.98002	-3.5
		8.95837	-3.375
		8.93812	-3.25
		8.91929	-3.125
		8.90188	-3
		8.8859	-2.875
		8.87135	-2.75
		8.85824	-2.625
		8.84657	-2.5
		8.83636	-2.375
		8.8276	-2.25
		8.82029	-2.125
		8.81444	-2
		8.81006	-1.875
		8.80714	-1.75
		8.80569	-1.625
		8.80571	-1.5
		8.80719	-1.375
		8.81013	-1.25
		8.81454	-1.125
		8.82042	-1
		8.82775	-0.875
		8.83654	-0.75
		8.84686	-0.625
		8.85834	-0.5
		8.87136	-0.375
		8.88582	-0.25
		8.90183	-0.125
		8.91927	0
		8.91558	0.125
		8.82796	0.25
		8.7411	0.375
		8.65502	0.5
		8.56975	0.625
		8.4853	0.75
		8.4017	0.875
		8.31896	1
		8.23711	1.125
		8.15617	1.25
		8.07617	1.375
		7.99712	1.5
		7.91905	1.625
		7.84198	1.75
		7.76594	1.875
		7.69096	2
		7.61706	2.125
		7.54426	2.25
		7.47259	2.375
		7.40209	2.5
		7.33276	2.625
		7.26466	2.75
		7.19779	2.875
		7.1322	3
		7.0679	3.125
		7.00493	3.25
		6.94332	3.375
		6.88309	3.5
		6.82428	3.625
		6.76692	3.75
		6.71103	3.875
		6.65665	4
		6.6038	4.125
		6.55251	4.25
		6.50282	4.375
		6.45476	4.5
		6.40834	4.625
		6.36361	4.75
		6.32058	4.875
		6.2793	5
		6.23978	5.125
		6.20205	5.25
		6.16613	5.375
		6.13206	5.5
		6.09986	5.625
		6.06954	5.75
		6.04114	5.875
		6.01467	6
		5.99015	6.125
		5.96761	6.25
		5.94706	6.375
		5.92851	6.5
		5.91199	6.625
		5.8975	6.75
		5.88505	6.875
		5.87466	7
		5.86634	7.125
		5.86009	7.25
		5.85591	7.375
		5.85382	7.5
		5.8538	7.625
		5.85587	7.75
		5.86002	7.875
		5.86625	8
		5.87454	8.125
		5.88491	8.25
		5.89733	8.375
		5.91179	8.5
		5.92829	8.625
		5.94681	8.75
		5.96734	8.875
		5.98985	9
		6.01468	9.125
		6.04099	9.25
		6.06937	9.375
		6.09966	9.5
		6.13184	9.625
		6.16589	9.75
		6.20177	9.875
		6.23948	10
		6.21638	10.125
		6.15959	10.2501
		6.10512	10.3751
		6.05188	10.5001
		6.00049	10.6251
		5.95081	10.7501
		5.90287	10.8751
		5.85671	11.0001
		5.81235	11.1251
		5.76984	11.2501
		5.7292	11.3751
		5.69046	11.5001
		5.65366	11.6251
		5.61882	11.7501
		5.58643	11.8751
		5.55562	12.0001
		5.52684	12.1251
		5.50013	12.2501
		5.46	12.3752
		5.37578	12.5002
		5.29246	12.6252
		5.21036	12.7502
		5.12962	12.8752
		5.05019	13.0002
		4.97189	13.1252
		4.895	13.2502
		4.81956	13.3752
		4.74563	13.5002
		4.67326	13.6252
		4.60249	13.7502
		4.53339	13.8752
		4.46601	14.0002
		4.40041	14.1252
		4.33663	14.2502
		4.27474	14.3752
		4.21479	14.5002
		4.15685	14.6252
		4.10097	14.7502
		4.04721	14.8752
		3.99563	15.0002
		3.94629	15.1252
		3.89924	15.2502
		3.85454	15.3752
		3.81225	15.5002
		3.77243	15.6252
		3.73511	15.7502
		3.70036	15.8752
		3.66823	16.0002
		3.63875	16.1252
		3.61197	16.2502
		3.58794	16.3752
		3.56669	16.5002
		3.54825	16.6252
		3.53264	16.7502
		3.52	16.8752
		3.51025	17.0002
		3.5033	17.1252
		3.49926	17.2502
		3.49814	17.3752
		3.49995	17.5002
		3.50467	17.6252
		3.5123	17.7502
		3.52283	17.8752
		3.53625	18.0002
		3.5518	18.1252
		3.56019	18.2502
		3.57157	18.3752
		3.5858	18.5002
		3.60272	18.6252
		3.62245	18.7502
		3.64496	18.8752
		3.6702	19.0002
		3.69827	19.1252
		3.72884	19.2502
		3.76211	19.3752
		3.79669	19.5002
		3.80545	19.6252
		3.81696	19.7502
		3.8312	19.8752
		3.84814	20.0002
		3.86777	20.1252
		3.87944	20.2502
		3.87012	20.3753
		3.80175	20.5003
		3.73467	20.6253
		3.66967	20.7503
		3.60694	20.8753
		3.54646	21.0003
		3.48822	21.1253
		3.43238	21.2503
		3.37903	21.3753
		3.32825	21.5003
		3.28014	21.6253
		3.23476	21.7503
		3.19216	21.8753
		3.15242	22.0003
		3.11584	22.1253
		3.08211	22.2503
		3.05143	22.3753
		3.02389	22.5003
		2.99955	22.6253
		2.97846	22.7503
		2.96066	22.8753
		2.94619	23.0003
		2.93509	23.1253
		2.92737	23.2503
		2.92306	23.3753
		2.92216	23.5003
		2.87527	23.6254
		2.77775	23.7504
		2.68198	23.8754
		2.58771	24.0004
		2.49496	24.1254
		2.40377	24.2504
		2.31425	24.3754
		2.22664	24.5004
		2.14108	24.6254
		2.05769	24.7504
		1.97664	24.8754
		1.89806	25.0004
		1.82214	25.1254
		1.74903	25.2504
		1.67892	25.3754
		1.612	25.5004
		1.54847	25.6254
		1.48851	25.7504
		1.43233	25.8754
		1.38014	26.0004
		1.33214	26.1254
		1.28852	26.2504
		1.24949	26.3754
		1.21521	26.5004
		1.18586	26.6254
		1.16158	26.7504
		1.14251	26.8754
		1.12875	27.0004
		1.12036	27.1254
		1.11741	27.2504
		1.1199	27.3754
		1.12783	27.5004
		1.14114	27.6254
		1.15976	27.7504
		1.1836	27.8754
		1.21253	28.0004
		1.24639	28.1254
		1.28503	28.2504
		1.32827	28.3754
		1.3759	28.5004
		1.42775	28.6254
		1.48359	28.7504
		1.54324	28.8754
		1.60648	29.0004
		1.67118	29.1255
		1.69058	29.2505
		1.67928	29.3755
		1.67237	29.5005
		1.66975	29.6255
		1.67157	29.7505
		1.67881	29.8755
		1.68945	30.0005
		1.70447	30.1255
		1.72381	30.2505
		1.74738	30.3755
		1.77511	30.5005
		1.80691	30.6255
		1.84267	30.7505
		1.88227	30.8755
		1.9256	31.0005
		1.97252	31.1255
		2.02292	31.2505
		2.07664	31.3755
		2.13357	31.5005
		2.19356	31.6255
		2.25648	31.7505
		2.32231	31.8755
		2.3908	32.0005
		2.46172	32.1255
		2.53506	32.2505
		2.61069	32.3755
		2.68851	32.5005
		2.65934	32.6256
		2.61553	32.7506
		2.57262	32.8756
		2.53276	33.0006
		2.49602	33.1256
		2.46248	33.2506
		2.43233	33.3756
		2.40532	33.5006
		2.38182	33.6256
		2.36178	33.7506
		2.34525	33.8756
		2.33226	34.0006
		2.32285	34.1256
		2.31704	34.2506
		2.31491	34.3756
		2.31639	34.5006
		2.32178	34.6256
		2.33025	34.7506
		2.34247	34.8756
		2.35825	35.0006
		2.37755	35.1256
		2.40031	35.2506
		2.42649	35.3756
		2.45602	35.5006
		2.48883	35.6256
		2.52487	35.7506
		2.56404	35.8756
		2.60628	36.0006
		2.65149	36.1256
		2.69959	36.2506
		2.75049	36.3756
		2.80411	36.5006
		2.8605	36.6256
		2.91922	36.7506
		2.98044	36.8756
		3.04402	37.0006
		3.10986	37.1256
		3.17786	37.2506
		3.24796	37.3756
		3.32007	37.5006
		3.39411	37.6256
		3.47	37.7506
		3.54609	37.8757
		3.54969	38.0007
		3.47083	38.1257
		3.39383	38.2507
		3.31888	38.3757
		3.24595	38.5007
		3.17508	38.6257
		3.10644	38.7507
		3.04012	38.8757
		2.97623	39.0007
		2.9149	39.1257
		2.85621	39.2507
		2.80022	39.3757
		2.74707	39.5007
		2.69717	39.6257
		2.65006	39.7507
		2.60607	39.8757
		2.56532	40.0007
		2.52791	40.1257
		2.49394	40.2507
		2.46349	40.3757
		2.43664	40.5007
		2.41345	40.6257
		2.394	40.7507
		2.37834	40.8757
		2.3665	41.0007
		2.35853	41.1257
		2.35445	41.2507
		2.35427	41.3757
		2.35799	41.5007
		2.3656	41.6257
		2.37708	41.7507
		2.39239	41.8757
		2.41149	42.0007
		2.43433	42.1257
		2.46084	42.2507
		2.49097	42.3757
		2.52461	42.5007
		2.5617	42.6257
		2.60215	42.7507
		2.64585	42.8757
		2.69271	43.0007
		2.74262	43.1257
		2.7955	43.2507
		2.85122	43.3757
		2.90969	43.5007
		2.97081	43.6257
		3.03446	43.7507
		3.10055	43.8757
		3.16897	44.0007
		3.23964	44.1257
		3.31244	44.2507
		3.38621	44.3757
		3.45121	44.5007
		3.46223	44.6257
		3.47628	44.7507
		3.49294	44.8757
		3.51257	45.0007
		3.53514	45.1257
		3.56061	45.2507
		3.58894	45.3757
		3.62009	45.5007
		3.65399	45.6257
		3.69061	45.7507
		3.72989	45.8757
		3.77176	46.0007
		3.81617	46.1257
		3.86306	46.2507
		3.88658	46.3757
		3.91055	46.5007
		3.93876	46.6257
		3.96662	46.7507
		3.9987	46.8757
		4.03326	47.0007
		4.06878	47.1258
		4.00467	47.2509
		3.92684	47.3759
		3.8507	47.5009
		3.77634	47.6259
		3.70352	47.7509
		3.63249	47.8759
		3.56341	48.0009
		3.49635	48.1259
		3.43141	48.2509
		3.36865	48.3759
		3.30816	48.5009
		3.25002	48.6259
		3.1943	48.7509
		3.14131	48.8759
		3.09092	49.0009
		3.04298	49.1259
		2.99779	49.2509
		2.95542	49.3759
		2.91596	49.5009
		2.87948	49.6259
		2.84603	49.7509
		2.81578	49.8759
		2.78861	50.0009
		2.76468	50.1259
		2.74402	50.2509
		2.72669	50.3759
		2.71272	50.5009
		2.70214	50.6259
		2.69497	50.7509
		2.69123	50.8759
		2.69093	51.0009
		2.69408	51.1259
		2.70065	51.2509
		2.71065	51.3759
		2.72403	51.5009
		2.74079	51.6259
		2.76087	51.7509
		2.78424	51.8759
		2.81085	52.0009
		2.84063	52.1259
		2.87354	52.2509
		2.9095	52.3759
		2.94846	52.5009
		2.99032	52.6259
		3.03503	52.7509
		3.0825	52.8759
		3.13266	53.0009
		3.17029	53.1259
		3.14924	53.251
		3.13313	53.376
		3.11768	53.501
		3.10727	53.626
		3.09923	53.751
		3.09455	53.876
		3.09316	54.001
		3.09506	54.126
		3.10025	54.251
		3.10872	54.376
		3.12045	54.501
		3.13542	54.626
		3.1536	54.751
		3.17495	54.876
		3.19943	55.001
		3.22699	55.126
		3.25757	55.251
		3.29114	55.376
		3.32761	55.501
		3.36694	55.626
		3.40905	55.751
		3.45388	55.876
		3.50134	56.001
		3.55138	56.126
		3.60392	56.251
		3.65888	56.376
		3.71619	56.501
		3.77578	56.626
		3.83757	56.751
		3.90148	56.876
		3.96745	57.001
		4.0354	57.126
		4.10527	57.251
		4.17698	57.376
		4.25048	57.501
		4.32568	57.626
		4.40252	57.751
		4.48095	57.876
		4.56091	58.001
		4.64233	58.126
		4.72516	58.251
		4.80935	58.376
		4.89485	58.501
		4.9816	58.626
		5.06955	58.751
		5.15867	58.876
		5.24889	59.001
		5.18687	59.1262
		5.08541	59.2513
		4.98575	59.3763
		4.88585	59.5013
		4.78707	59.6263
		4.68919	59.7513
		4.59225	59.8763
		4.49629	60.0013
		4.40136	60.1263
		4.3075	60.2513
		4.21478	60.3763
		4.12325	60.5013
		4.03292	60.6263
		3.94388	60.7513
		3.85619	60.8763
		3.76991	61.0013
		3.68516	61.1263
		3.60195	61.2513
		3.52032	61.3763
		3.44038	61.5013
		3.36221	61.6263
		3.2859	61.7513
		3.21152	61.8763
		3.13917	62.0013
		3.06901	62.1263
		3.001	62.2513
		2.93549	62.3763
		2.87219	62.5013
		2.81134	62.6263
		2.75309	62.7513
		2.69753	62.8763
		2.64475	63.0013
		2.59487	63.1263
		2.54797	63.2513
		2.50416	63.3763
		2.46352	63.5013
		2.42616	63.6263
		2.39215	63.7513
		2.36158	63.8763
		2.33452	64.0013
		2.31104	64.1263
		2.2912	64.2513
		2.27506	64.3763
		2.26265	64.5013
		2.25401	64.6263
		2.24918	64.7513
		2.24814	64.8763
		2.25093	65.0013
		2.25751	65.1263
		2.26788	65.2513
		2.28201	65.3763
		2.29985	65.5013
		2.32137	65.6263
		2.3465	65.7513
		2.37518	65.8763
		2.40735	66.0013
		2.44291	66.1263
		2.48178	66.2513
		2.52389	66.3763
		2.56913	66.5013
		2.61741	66.6263
		2.66863	66.7513
		2.7227	66.8763
		2.77951	67.0013
		2.83897	67.1263
		2.90097	67.2513
		2.96542	67.3763
		3.03222	67.5013
		3.01324	67.6263
		2.94278	67.7513
		2.87465	67.8763
		2.80898	68.0013
		2.74609	68.1263
		2.68586	68.2514
		2.62826	68.3764
		2.57357	68.5014
		2.52191	68.6264
		2.4734	68.7514
		2.42814	68.8764
		2.38624	69.0014
		2.34782	69.1264
		2.31297	69.2514
		2.28178	69.3764
		2.25435	69.5014
		2.23075	69.6264
		2.21106	69.7514
		2.19533	69.8764
		2.18362	70.0014
		2.17596	70.1264
		2.17237	70.2514
		2.17286	70.3764
		2.17745	70.5014
		2.18635	70.6264
		2.19888	70.7514
		2.21557	70.8764
		2.23622	71.0014
		2.26075	71.1264
		2.2891	71.2514
		2.32119	71.3764
		2.35692	71.5014
		2.39619	71.6264
		2.43892	71.7514
		2.48498	71.8764
		2.53427	72.0014
		2.51141	72.1264
		2.44352	72.2515
		2.37568	72.3765
		2.31063	72.5015
		2.24862	72.6265
		2.18954	72.7515
		2.13363	72.8765
		2.08108	73.0015
		2.03202	73.1265
		1.98659	73.2515
		1.94494	73.3765
		1.9072	73.5015
		1.87348	73.6265
		1.84392	73.7515
		1.81861	73.8765
		1.79766	74.0015
		1.78113	74.1265
		1.76909	74.2515
		1.7616	74.3765
		1.75867	74.5015
		1.76033	74.6265
		1.76656	74.7515
		1.77734	74.8765
		1.79264	75.0015
		1.81237	75.1265
		1.83649	75.2515
		1.86488	75.3765
		1.89746	75.5015
		1.93426	75.6265
		1.97471	75.7515
		2.0191	75.8765
		2.06717	76.0015
		2.11877	76.1265
		2.17377	76.2515
		2.23201	76.3765
		2.29336	76.5015
		2.35766	76.6265
		2.42479	76.7515
		2.4946	76.8765
		2.56696	77.0015
		2.64174	77.1265
		2.71882	77.2515
		2.79808	77.3765
		2.8794	77.5015
		2.96267	77.6265
		3.0478	77.7515
		3.13467	77.8765
		3.22321	78.0015
		3.31331	78.1265
		3.4049	78.2515
		3.49789	78.3765
		3.59222	78.5015
		3.6878	78.6265
		3.78458	78.7515
		3.8825	78.8765
		3.98148	79.0015
		4.08148	79.1265
		4.18244	79.2515
		4.28432	79.3765
		4.38707	79.5015
		4.49065	79.6265
		4.59501	79.7515
		4.70011	79.8765
		4.80592	80.0015
		4.91241	80.1265
		5.01954	80.2515
		5.12729	80.3765
		5.23561	80.5015
		5.34449	80.6265
		5.45391	80.7515
		5.56383	80.8765
		5.67423	81.0015
		5.7851	81.1265
		5.8964	81.2515
		6.00813	81.3765
		6.12027	81.5015
		6.23279	81.6265
		6.34568	81.7515
		6.45893	81.8765
		6.57252	82.0015
		6.68643	82.1265
		6.80066	82.2515
		6.91519	82.3765
		7.03	82.5015
		7.1451	82.6265
		7.26046	82.7515
		7.37608	82.8765
		7.49194	83.0015
		7.60805	83.1265
		7.72438	83.2515
		7.84104	83.3765
		7.95776	83.5015
		8.07473	83.6265
		8.19189	83.7515
		8.30925	83.8765
		8.42679	84.0015
		8.54451	84.1265
		8.6624	84.2515
		8.78045	84.3765
		8.89867	84.5015
		9.01704	84.6265
		9.13556	84.7515
		9.25422	84.8765
		9.37303	85.0015
		9.49196	85.1265
		9.61104	85.2515
		9.73023	85.3765
		9.84956	85.5015
		9.969	85.6265
		10.0885	85.7515
		10.2082	85.8765
		10.328	86.0015
		10.4468	86.1266
		10.5603	86.2517
		10.6424	86.3767
		10.7253	86.5017
		10.8089	86.6267
		10.8931	86.7517
		10.978	86.8767
		11.0636	87.0017
		11.15	87.1267
		11.2368	87.2517
		11.3243	87.3767
		11.4028	87.5018
		11.4821	87.6268
		11.562	87.7518
		11.6427	87.8768
		11.724	88.0018
		11.8063	88.1268
		11.8888	88.2518
		11.9721	88.3768
		12.056	88.5018
		12.1405	88.6268
		12.2256	88.7518
		12.3113	88.8768
		12.3976	89.0018
		12.482	89.1269
		12.5647	89.252
		12.6304	89.377
		12.6969	89.502
		12.7646	89.627
		12.8326	89.752
		12.9014	89.877
		12.971	90.002
		13.0412	90.127
		13.1123	90.252
		13.184	90.377
		13.2564	90.502
		13.3295	90.627
		13.4033	90.752
		13.4778	90.877
		13.5529	91.002
		13.6287	91.127
		13.7051	91.252
		13.7822	91.377
		13.8599	91.502
		13.9382	91.627
		14.0171	91.752
		14.0837	91.8771
		14.1392	92.0022
		14.1991	92.1273
		14.2593	92.2523
		14.319	92.3773
		14.3795	92.5023
		14.4408	92.6273
		14.5028	92.7523
		14.5655	92.8773
		14.6289	93.0023
		14.693	93.1273
		14.7579	93.2523
		14.8234	93.3773
		14.8896	93.5023

## Sheet: Fig. 4f
			With Cl-		Without Cl-
	Fig. 4f
		Z (Å)	Free energy (kcal mol-1)	Statistical uncertainty	Free energy (kcal mol-1)	Statistical uncertainty
		-69.9877	-1.39771	0.484979	80.2313	0.184443
		-69.9632	-1.39713	0.485354	80.2325	0.184543
		-69.9387	-1.39597	0.489359	80.2348	0.182815
		-69.9142	-1.39423	0.487384	80.2381	0.193889
		-69.8897	-1.3919	0.489636	80.2423	0.18778
		-69.8652	-1.389	0.48575	80.2471	0.189435
		-69.8407	-1.38551	0.487028	80.2525	0.191768
		-69.8162	-1.38144	0.486218	80.2582	0.181875
		-69.7917	-1.37679	0.484017	80.2642	0.187574
		-69.7672	-1.37155	0.486752	80.2702	0.180809
		-69.7426	-1.36573	0.493268	80.2763	0.183234
		-69.7181	-1.35933	0.49182	80.2823	0.186464
		-69.6936	-1.35235	0.496454	80.2882	0.182127
		-69.6691	-1.34478	0.480097	80.294	0.186609
		-69.6446	-1.33665	0.480299	80.2996	0.188023
		-69.6201	-1.32793	0.494662	80.3051	0.184201
		-69.5956	-1.31865	0.491475	80.3105	0.19223
		-69.5711	-1.3088	0.474735	80.3158	0.178325
		-69.5466	-1.2984	0.510216	80.3209	0.179064
		-69.5221	-1.28744	0.505419	80.3259	0.18413
		-69.4975	-1.27595	0.493659	80.3306	0.187693
		-69.473	-1.26392	0.500821	80.3352	0.174227
		-69.4485	-1.25138	0.449846	80.3394	0.187577
		-69.424	-1.23833	0.518962	80.3432	0.201583
		-69.3995	-1.22479	0.505708	80.3466	0.186489
		-69.375	-1.21079	0.452509	80.3495	0.188703
		-69.3505	-1.19633	0.568875	80.3518	0.187816
		-69.326	-1.18144	0.481146	80.3537	0.192518
		-69.3015	-1.16614	0.501845	80.3552	0.18084
		-69.277	-1.15045	0.560681	80.3565	0.192746
		-69.2525	-1.13441	0.566568	80.3577	0.173228
		-69.2279	-1.11803	0.503795	80.3591	0.224368
		-69.2034	-1.10136	0.53798	80.3608	0.194823
		-69.1789	-1.0844	0.664041	80.3632	0.20203
		-69.1544	-1.06721	0.421564	80.3665	0.212086
		-69.1299	-1.0498	0.489453	80.3707	0.197277
		-69.1054	-1.03221	0.476115	80.3762	0.209046
		-69.0809	-1.01448	0.485232	80.3829	0.201489
		-69.0564	-0.996638	0.490468	80.3908	0.222838
		-69.0319	-0.978717	0.488325	80.3996	0.203999
		-69.0074	-0.960751	0.493623	80.4093	0.171398
		-68.9828	-0.942771	0.489164	80.4193	0.175201
		-68.9583	-0.924812	0.481474	80.4294	0.194654
		-68.9338	-0.906902	0.485173	80.4394	0.169552
		-68.9093	-0.889072	0.271004	80.4489	0.188787
		-68.8848	-0.871362	0.463911	80.4577	0.179855
		-68.8603	-0.853797	0.254749	80.466	0.193774
		-68.8358	-0.836404	0.306147	80.4735	0.175746
		-68.8113	-0.819206	0.361046	80.4804	0.167949
		-68.7868	-0.802228	0.368343	80.4868	0.169187
		-68.7623	-0.785491	0.360899	80.4926	0.185975
		-68.7377	-0.769014	0.302169	80.4979	0.177984
		-68.7132	-0.752813	0.278632	80.5028	0.18381
		-68.6887	-0.736903	0.357345	80.5072	0.158222
		-68.6642	-0.721294	0.311399	80.5111	0.167642
		-68.6397	-0.705996	0.321278	80.5146	0.163177
		-68.6152	-0.691016	0.304509	80.5177	0.174517
		-68.5907	-0.676357	0.303015	80.5205	0.183057
		-68.5662	-0.662018	0.317982	80.5231	0.165911
		-68.5417	-0.647999	0.297237	80.5256	0.168001
		-68.5172	-0.634294	0.318983	80.528	0.183093
		-68.4926	-0.620896	0.326305	80.5304	0.171648
		-68.4681	-0.607794	0.340199	80.5331	0.16885
		-68.4436	-0.594976	0.317302	80.5359	0.169233
		-68.4191	-0.582426	0.322475	80.539	0.171405
		-68.3946	-0.570126	0.327514	80.5424	0.18245
		-68.3701	-0.558054	0.318801	80.5462	0.172261
		-68.3456	-0.546189	0.337775	80.5501	0.17817
		-68.3211	-0.534504	0.326607	80.5543	0.169796
		-68.2966	-0.522972	0.323216	80.5586	0.174249
		-68.2721	-0.511563	0.325024	80.563	0.170364
		-68.2475	-0.500245	0.331993	80.5674	0.174878
		-68.223	-0.488985	0.318422	80.5716	0.17365
		-68.1985	-0.477746	0.333071	80.5758	0.170569
		-68.174	-0.466491	0.3362	80.5799	0.171829
		-68.1495	-0.455181	0.332378	80.5839	0.176647
		-68.125	-0.443774	0.330865	80.5879	0.168586
		-68.1005	-0.432229	0.327572	80.592	0.18117
		-68.076	-0.420502	0.329588	80.5962	0.169913
		-68.0515	-0.408548	0.329527	80.6006	0.179346
		-68.027	-0.396323	0.325499	80.6053	0.169921
		-68.0025	-0.383778	0.327759	80.6102	0.176818
		-67.9779	-0.370868	0.337719	80.6153	0.175886
		-67.9534	-0.357544	0.320785	80.6204	0.17223
		-67.9289	-0.34376	0.334163	80.6256	0.175211
		-67.9044	-0.329467	0.329909	80.6307	0.177441
		-67.8799	-0.314618	0.321524	80.6356	0.173442
		-67.8554	-0.299166	0.330929	80.6402	0.171855
		-67.8309	-0.283066	0.326025	80.6445	0.177686
		-67.8064	-0.266273	0.331507	80.6483	0.164614
		-67.7819	-0.248743	0.32777	80.6517	0.178848
		-67.7574	-0.230436	0.337841	80.6546	0.175089
		-67.7328	-0.211312	0.330063	80.657	0.167756
		-67.7083	-0.191335	0.319462	80.6591	0.16624
		-67.6838	-0.170472	0.338583	80.6608	0.175761
		-67.6593	-0.148692	0.325916	80.6624	0.172554
		-67.6348	-0.125968	0.337562	80.6638	0.169884
		-67.6103	-0.102279	0.333796	80.6653	0.176979
		-67.5858	-0.077606	0.332935	80.667	0.17014
		-67.5613	-0.051935	0.324958	80.669	0.18199
		-67.5368	-0.025259	0.336414	80.6714	0.178211
		-67.5123	0.002426	0.332896	80.6742	0.173477
		-67.4877	0.031117	0.323871	80.6774	0.167893
		-67.4632	0.060807	0.334544	80.681	0.178653
		-67.4387	0.091481	0.317714	80.6848	0.175616
		-67.4142	0.12312	0.336088	80.6888	0.166451
		-67.3897	0.155698	0.347929	80.6928	0.179426
		-67.3652	0.189182	0.358717	80.6969	0.149395
		-67.3407	0.223533	0.336425	80.7009	0.184434
		-67.3162	0.25871	0.330432	80.7051	0.174072
		-67.2917	0.294662	0.258258	80.7095	0.174027
		-67.2672	0.331334	0.388816	80.7144	0.195971
		-67.2426	0.368664	0.381589	80.7198	0.180071
		-67.2181	0.406591	0.469582	80.726	0.180385
		-67.1936	0.445042	0.464416	80.733	0.169662
		-67.1691	0.483944	0.348166	80.7409	0.170998
		-67.1446	0.523223	0.60782	80.7494	0.174632
		-67.1201	0.562796	0.483461	80.7585	0.161435
		-67.0956	0.602579	0.504385	80.7678	0.173492
		-67.0711	0.642487	0.293219	80.777	0.156649
		-67.0466	0.682439	0.603836	80.7858	0.179692
		-67.0221	0.722354	0.23631	80.7939	0.180768
		-66.9975	0.762151	0.235539	80.8011	0.196204
		-66.973	0.801736	0.279945	80.807	0.172934
		-66.9485	0.841026	0.301021	80.8117	0.181685
		-66.924	0.879944	0.277666	80.8152	0.162245
		-66.8995	0.918407	0.453361	80.8175	0.171311
		-66.875	0.956343	0.370633	80.8189	0.191774
		-66.8505	0.993681	0.352227	80.8196	0.17449
		-66.826	1.03036	0.227664	80.82	0.183696
		-66.8015	1.0663	0.319096	80.8202	0.172878
		-66.777	1.10147	0.394255	80.8206	0.158332
		-66.7525	1.13581	0.483066	80.8213	0.169552
		-66.7279	1.16927	0.342752	80.8222	0.175106
		-66.7034	1.20181	0.339885	80.8235	0.159611
		-66.6789	1.23341	0.328106	80.8248	0.151577
		-66.6544	1.26404	0.362555	80.8262	0.166449
		-66.6299	1.29368	0.351303	80.8273	0.164345
		-66.6054	1.32232	0.314076	80.8281	0.164747
		-66.5809	1.34995	0.354701	80.8283	0.161503
		-66.5564	1.37658	0.361872	80.8279	0.154755
		-66.5319	1.40221	0.326382	80.8269	0.154075
		-66.5074	1.42687	0.338835	80.8253	0.155269
		-66.4828	1.45056	0.335962	80.823	0.163036
		-66.4583	1.47333	0.341295	80.8203	0.157595
		-66.4338	1.4952	0.335798	80.8171	0.165187
		-66.4093	1.51622	0.345952	80.8137	0.167213
		-66.3848	1.53642	0.348837	80.8102	0.163162
		-66.3603	1.55585	0.338365	80.8066	0.165018
		-66.3358	1.57458	0.329585	80.8031	0.166257
		-66.3113	1.59266	0.336009	80.7997	0.15361
		-66.2868	1.61015	0.333184	80.7964	0.159592
		-66.2623	1.62712	0.33665	80.7933	0.165943
		-66.2377	1.64365	0.342258	80.7903	0.163675
		-66.2132	1.6598	0.341248	80.7874	0.16685
		-66.1887	1.67565	0.329745	80.7845	0.162663
		-66.1642	1.69127	0.332131	80.7818	0.174726
		-66.1397	1.70677	0.333059	80.7792	0.170291
		-66.1152	1.7222	0.34229	80.7766	0.167244
		-66.0907	1.73767	0.342891	80.7741	0.166504
		-66.0662	1.75326	0.336168	80.7718	0.165273
		-66.0417	1.76906	0.332202	80.7696	0.165217
		-66.0172	1.78514	0.342195	80.7676	0.161238
		-65.9926	1.80162	0.343723	80.7657	0.163372
		-65.9681	1.81856	0.337586	80.764	0.159556
		-65.9436	1.83607	0.335202	80.7625	0.169392
		-65.9191	1.85422	0.326363	80.7611	0.158262
		-65.8946	1.87311	0.334732	80.7598	0.17331
		-65.8701	1.89282	0.336503	80.7586	0.162386
		-65.8456	1.91342	0.335116	80.7575	0.166807
		-65.8211	1.93501	0.339052	80.7566	0.167815
		-65.7966	1.95766	0.34399	80.7558	0.16587
		-65.7721	1.98144	0.346113	80.7552	0.163027
		-65.7475	2.00642	0.341475	80.7548	0.168004
		-65.723	2.03266	0.330593	80.7545	0.160659
		-65.6985	2.06021	0.338353	80.7544	0.165086
		-65.674	2.08915	0.337042	80.7544	0.165311
		-65.6495	2.1195	0.339821	80.7546	0.165153
		-65.625	2.1513	0.347392	80.7548	0.164721
		-65.6005	2.1846	0.339909	80.7551	0.157452
		-65.576	2.21941	0.347624	80.7553	0.161689
		-65.5515	2.25574	0.334555	80.7556	0.159291
		-65.527	2.2936	0.343389	80.7558	0.159007
		-65.5025	2.33299	0.344618	80.7558	0.164927
		-65.4779	2.3739	0.322006	80.7557	0.15863
		-65.4534	2.4163	0.342487	80.7554	0.158591
		-65.4289	2.46016	0.34578	80.7548	0.160747
		-65.4044	2.50544	0.367065	80.7539	0.163984
		-65.3799	2.55208	0.346995	80.7528	0.155908
		-65.3554	2.60003	0.354826	80.7515	0.159099
		-65.3309	2.64921	0.328101	80.7499	0.172846
		-65.3064	2.69954	0.358748	80.7482	0.168695
		-65.2819	2.75092	0.389152	80.7465	0.169636
		-65.2574	2.80328	0.473375	80.7448	0.15781
		-65.2328	2.85648	0.405884	80.7432	0.149188
		-65.2083	2.91043	0.373346	80.7419	0.176006
		-65.1838	2.96501	0.345611	80.7409	0.158226
		-65.1593	3.02008	0.420157	80.7404	0.161777
		-65.1348	3.07552	0.294301	80.7403	0.165081
		-65.1103	3.1312	0.502681	80.7407	0.188727
		-65.0858	3.18698	0.410578	80.7417	0.191809
		-65.0613	3.24272	0.271565	80.7432	0.146122
		-65.0368	3.29829	0.259289	80.7452	0.183224
		-65.0123	3.35355	0.250233	80.7476	0.132783
		-64.9877	3.40836	0.248908	80.7504	0.192637
		-64.9632	3.46259	0.264984	80.7535	0.173729
		-64.9387	3.51612	0.254491	80.7567	0.159035
		-64.9142	3.5688	0.259736	80.76	0.166196
		-64.8897	3.62053	0.262746	80.7634	0.127594
		-64.8652	3.67118	0.268027	80.7666	0.188808
		-64.8407	3.72066	0.268461	80.7695	0.153405
		-64.8162	3.76886	0.497155	80.7721	0.133271
		-64.7917	3.81569	0.367273	80.7742	0.153309
		-64.7672	3.86107	0.440635	80.7755	0.144242
		-64.7426	3.90493	0.401436	80.776	0.137425
		-64.7181	3.9472	0.352489	80.7757	0.132107
		-64.6936	3.98783	0.39745	80.7744	0.152238
		-64.6691	4.02678	0.434619	80.7722	0.137981
		-64.6446	4.06402	0.395495	80.7693	0.162194
		-64.6201	4.09952	0.404615	80.7658	0.14255
		-64.5956	4.13329	0.356625	80.7617	0.141366
		-64.5711	4.16531	0.368926	80.7573	0.142174
		-64.5466	4.19559	0.347347	80.7528	0.132991
		-64.5221	4.22417	0.381273	80.7481	0.131853
		-64.4975	4.25105	0.344273	80.7434	0.14123
		-64.473	4.27629	0.384811	80.7387	0.153076
		-64.4485	4.29994	0.355032	80.7339	0.144555
		-64.424	4.32204	0.37314	80.7292	0.139291
		-64.3995	4.34266	0.378627	80.7244	0.146909
		-64.375	4.36187	0.359143	80.7195	0.145014
		-64.3505	4.37974	0.371554	80.7145	0.131234
		-64.326	4.39637	0.37213	80.7094	0.136901
		-64.3015	4.41185	0.364787	80.7042	0.133297
		-64.277	4.42626	0.355773	80.699	0.134794
		-64.2525	4.43971	0.355107	80.6938	0.140981
		-64.2279	4.4523	0.363008	80.6886	0.135395
		-64.2034	4.46414	0.370346	80.6834	0.138034
		-64.1789	4.47534	0.35624	80.6782	0.14052
		-64.1544	4.48601	0.373613	80.673	0.134701
		-64.1299	4.49628	0.372713	80.6677	0.136455
		-64.1054	4.50627	0.367026	80.6624	0.137702
		-64.0809	4.51608	0.362678	80.657	0.134454
		-64.0564	4.52585	0.363919	80.6515	0.143889
		-64.0319	4.53569	0.363793	80.6457	0.136732
		-64.0074	4.54573	0.374703	80.6396	0.138751
		-63.9828	4.5561	0.372679	80.6332	0.142544
		-63.9583	4.5669	0.364083	80.6265	0.130701
		-63.9338	4.57827	0.370246	80.6193	0.141625
		-63.9093	4.59031	0.366161	80.6117	0.131292
		-63.8848	4.60315	0.359272	80.6037	0.139783
		-63.8603	4.6169	0.361757	80.5952	0.136253
		-63.8358	4.63167	0.36913	80.5862	0.139242
		-63.8113	4.64756	0.360751	80.5768	0.142598
		-63.7868	4.66468	0.361444	80.567	0.129865
		-63.7623	4.68311	0.363318	80.5569	0.138694
		-63.7377	4.70296	0.365773	80.5465	0.131286
		-63.7132	4.72431	0.36704	80.536	0.13781
		-63.6887	4.74722	0.373685	80.5255	0.138737
		-63.6642	4.77178	0.368436	80.5151	0.142712
		-63.6397	4.79803	0.366218	80.5048	0.1364
		-63.6152	4.82604	0.37876	80.4947	0.138034
		-63.5907	4.85584	0.367447	80.4849	0.138476
		-63.5662	4.88747	0.372214	80.4755	0.133433
		-63.5417	4.92095	0.3749	80.4663	0.139743
		-63.5172	4.95629	0.366036	80.4575	0.141311
		-63.4926	4.99348	0.373607	80.4489	0.143657
		-63.4681	5.03253	0.390115	80.4405	0.142237
		-63.4436	5.0734	0.368042	80.4322	0.136969
		-63.4191	5.11607	0.35647	80.4239	0.139355
		-63.3946	5.16047	0.334444	80.4154	0.132906
		-63.3701	5.20657	0.368579	80.4067	0.145263
		-63.3456	5.25428	0.340216	80.3977	0.13325
		-63.3211	5.30353	0.380666	80.3883	0.136396
		-63.2966	5.35422	0.383603	80.3786	0.130381
		-63.2721	5.40626	0.297167	80.3686	0.145412
		-63.2475	5.45953	0.36233	80.3586	0.155455
		-63.223	5.51391	0.427555	80.3488	0.153782
		-63.1985	5.56928	0.453037	80.3395	0.126972
		-63.174	5.6255	0.420255	80.3309	0.14097
		-63.1495	5.68243	0.367088	80.3235	0.14744
		-63.125	5.73993	0.366303	80.3174	0.135557
		-63.1005	5.79783	0.334005	80.3131	0.154779
		-63.076	5.856	0.256569	80.3107	0.154577
		-63.0515	5.91428	0.270879	80.3103	0.142496
		-63.027	5.97252	0.265975	80.312	0.137939
		-63.0025	6.03056	0.266619	80.3158	0.124513
		-62.9779	6.08825	0.258767	80.3213	0.114939
		-62.9534	6.14545	0.265231	80.3283	0.151837
		-62.9289	6.20201	0.260073	80.3363	0.116444
		-62.9044	6.25779	0.264082	80.345	0.130548
		-62.8799	6.31265	0.426665	80.3535	0.199745
		-62.8554	6.36647	0.293867	80.3615	0.157571
		-62.8309	6.41914	0.429503	80.3683	0.151221
		-62.8064	6.47055	0.348554	80.3733	0.136389
		-62.7819	6.5206	0.279695	80.3762	0.140052
		-62.7574	6.5692	0.321925	80.3769	0.118104
		-62.7328	6.61627	0.333292	80.375	0.140589
		-62.7083	6.66176	0.285122	80.3709	0.117968
		-62.6838	6.7056	0.247553	80.3647	0.138922
		-62.6593	6.74775	0.267463	80.3567	0.146594
		-62.6348	6.78819	0.245622	80.3473	0.13703
		-62.6103	6.8269	0.258391	80.3368	0.155436
		-62.5858	6.86387	0.266773	80.3257	0.14199
		-62.5613	6.8991	0.287866	80.314	0.125361
		-62.5368	6.93261	0.238744	80.3022	0.14038
		-62.5123	6.96444	0.260889	80.2902	0.139609
		-62.4877	6.99461	0.261338	80.2781	0.149484
		-62.4632	7.02319	0.278497	80.2659	0.12512
		-62.4387	7.05022	0.244844	80.2537	0.141291
		-62.4142	7.07577	0.261317	80.2414	0.131648
		-62.3897	7.09993	0.264061	80.229	0.128182
		-62.3652	7.12278	0.25653	80.2163	0.136664
		-62.3407	7.14441	0.256773	80.2034	0.128322
		-62.3162	7.16492	0.255554	80.1902	0.130367
		-62.2917	7.18442	0.254824	80.1766	0.138715
		-62.2672	7.20302	0.260463	80.1626	0.128973
		-62.2426	7.22085	0.252877	80.1483	0.128158
		-62.2181	7.23801	0.251754	80.1335	0.129742
		-62.1936	7.25465	0.254172	80.1184	0.137323
		-62.1691	7.2709	0.253484	80.103	0.134365
		-62.1446	7.28687	0.270409	80.0873	0.1297
		-62.1201	7.30273	0.259473	80.0713	0.134659
		-62.0956	7.3186	0.254659	80.0551	0.132469
		-62.0711	7.33462	0.257732	80.0386	0.133056
		-62.0466	7.35093	0.250863	80.022	0.135143
		-62.0221	7.36769	0.256795	80.0052	0.133104
		-61.9975	7.38503	0.255965	79.9883	0.133117
		-61.973	7.40308	0.252243	79.9712	0.135339
		-61.9485	7.422	0.261512	79.9539	0.132013
		-61.924	7.44191	0.26334	79.9364	0.136229
		-61.8995	7.46296	0.252238	79.9187	0.13503
		-61.875	7.48526	0.253128	79.9006	0.139025
		-61.8505	7.50896	0.2583	79.8823	0.133062
		-61.826	7.53416	0.254317	79.8636	0.136543
		-61.8015	7.561	0.252084	79.8444	0.137122
		-61.777	7.58956	0.250795	79.8249	0.129947
		-61.7525	7.61996	0.255264	79.805	0.140843
		-61.7279	7.6523	0.252934	79.7848	0.134919
		-61.7034	7.68664	0.261405	79.7643	0.13194
		-61.6789	7.72308	0.25802	79.7436	0.136337
		-61.6544	7.76167	0.264914	79.7228	0.133502
		-61.6299	7.80247	0.248787	79.7019	0.139686
		-61.6054	7.84552	0.254605	79.6811	0.137984
		-61.5809	7.89084	0.257808	79.6603	0.144406
		-61.5564	7.93845	0.267783	79.6397	0.140671
		-61.5319	7.98836	0.273294	79.6191	0.132997
		-61.5074	8.04056	0.248587	79.5987	0.129742
		-61.4828	8.095	0.263263	79.5785	0.136108
		-61.4583	8.15166	0.2665	79.5584	0.138935
		-61.4338	8.21049	0.26784	79.5386	0.134628
		-61.4093	8.27139	0.244271	79.519	0.130827
		-61.3848	8.33431	0.2722	79.4998	0.142157
		-61.3603	8.39912	0.286665	79.4811	0.144642
		-61.3358	8.46573	0.247059	79.4629	0.150107
		-61.3113	8.534	0.263686	79.4453	0.140066
		-61.2868	8.6038	0.243178	79.4285	0.136482
		-61.2623	8.67498	0.314617	79.4125	0.139107
		-61.2377	8.74737	0.36832	79.3975	0.135412
		-61.2132	8.82081	0.326666	79.3834	0.142371
		-61.1887	8.8951	0.426052	79.3704	0.148944
		-61.1642	8.97008	0.28561	79.3584	0.134871
		-61.1397	9.04554	0.34592	79.3475	0.141348
		-61.1152	9.12128	0.397838	79.3375	0.132856
		-61.0907	9.19711	0.334352	79.3286	0.133408
		-61.0662	9.27282	0.269123	79.3205	0.145659
		-61.0417	9.34821	0.263606	79.3132	0.140159
		-61.0172	9.42309	0.256656	79.3066	0.135975
		-60.9926	9.49724	0.269412	79.3006	0.145521
		-60.9681	9.57049	0.274469	79.2949	0.137415
		-60.9436	9.64266	0.259339	79.2895	0.157156
		-60.9191	9.71354	0.286277	79.2841	0.115951
		-60.8946	9.78297	0.263465	79.2786	0.168505
		-60.8701	9.85079	0.251514	79.2728	0.161824
		-60.8456	9.91685	0.279501	79.2665	0.156231
		-60.8211	9.98099	0.316257	79.2595	0.125026
		-60.7966	10.0431	0.275536	79.2516	0.159017
		-60.7721	10.1031	0.354811	79.2427	0.144314
		-60.7475	10.1608	0.33555	79.2327	0.122725
		-60.723	10.2161	0.240913	79.2215	0.137522
		-60.6985	10.2691	0.295096	79.2092	0.140968
		-60.674	10.3196	0.328857	79.1958	0.152485
		-60.6495	10.3675	0.305045	79.1816	0.130593
		-60.625	10.4129	0.28776	79.1668	0.147022
		-60.6005	10.4558	0.256956	79.1517	0.136671
		-60.576	10.4961	0.249744	79.1365	0.129753
		-60.5515	10.5338	0.290851	79.1215	0.142076
		-60.527	10.569	0.254255	79.107	0.137845
		-60.5025	10.6017	0.273604	79.093	0.130384
		-60.4779	10.632	0.295061	79.0797	0.132783
		-60.4534	10.6599	0.272553	79.067	0.139233
		-60.4289	10.6855	0.267397	79.055	0.120407
		-60.4044	10.7089	0.27331	79.0435	0.135174
		-60.3799	10.7302	0.272645	79.0325	0.13768
		-60.3554	10.7494	0.272611	79.0219	0.126818
		-60.3309	10.7666	0.272659	79.0117	0.128839
		-60.3064	10.7821	0.271858	79.0018	0.124078
		-60.2819	10.7959	0.272168	78.9921	0.136148
		-60.2574	10.808	0.271321	78.9828	0.133693
		-60.2328	10.8188	0.267595	78.9736	0.132218
		-60.2083	10.8282	0.263091	78.9646	0.135938
		-60.1838	10.8365	0.275538	78.9557	0.130964
		-60.1593	10.8437	0.270912	78.9469	0.136698
		-60.1348	10.85	0.272854	78.9382	0.13085
		-60.1103	10.8556	0.279308	78.9295	0.136513
		-60.0858	10.8605	0.282377	78.9208	0.131156
		-60.0613	10.865	0.27305	78.9121	0.135357
		-60.0368	10.8692	0.270021	78.9033	0.129838
		-60.0123	10.8732	0.274521	78.8945	0.133334
		-59.9877	10.8771	0.268596	78.8856	0.131659
		-59.9632	10.8812	0.26767	78.8767	0.135118
		-59.9387	10.8855	0.268986	78.8678	0.129425
		-59.9142	10.8902	0.267363	78.8589	0.134472
		-59.8897	10.8954	0.273075	78.8499	0.137038
		-59.8652	10.9013	0.276965	78.8408	0.137757
		-59.8407	10.908	0.273032	78.8318	0.128173
		-59.8162	10.9156	0.282422	78.8226	0.142045
		-59.7917	10.9242	0.274802	78.8134	0.129962
		-59.7672	10.9339	0.265019	78.804	0.127239
		-59.7426	10.9449	0.27456	78.7946	0.132072
		-59.7181	10.9573	0.279549	78.7851	0.131773
		-59.6936	10.9712	0.27979	78.7754	0.139383
		-59.6691	10.9866	0.265614	78.7657	0.133027
		-59.6446	11.0036	0.265252	78.7559	0.136488
		-59.6201	11.0224	0.267583	78.7462	0.13249
		-59.5956	11.0429	0.274972	78.7365	0.132984
		-59.5711	11.0653	0.282127	78.727	0.141474
		-59.5466	11.0895	0.276776	78.7178	0.129086
		-59.5221	11.1157	0.269123	78.7089	0.1222
		-59.4975	11.1438	0.296133	78.7004	0.124844
		-59.473	11.1739	0.26661	78.6922	0.136378
		-59.4485	11.2059	0.287134	78.6844	0.138818
		-59.424	11.2399	0.288211	78.677	0.12764
		-59.3995	11.2758	0.296966	78.6698	0.129662
		-59.375	11.3135	0.290477	78.6628	0.132267
		-59.3505	11.3531	0.299523	78.6559	0.124613
		-59.326	11.3945	0.290056	78.649	0.139859
		-59.3015	11.4377	0.253344	78.6423	0.145096
		-59.277	11.4824	0.287449	78.6357	0.125165
		-59.2525	11.5287	0.273258	78.6292	0.131524
		-59.2279	11.5764	0.286006	78.623	0.1412
		-59.2034	11.6255	0.278312	78.6171	0.14574
		-59.1789	11.6757	0.467066	78.6116	0.151199
		-59.1544	11.7271	0.344201	78.6064	0.13075
		-59.1299	11.7794	0.570981	78.6016	0.125371
		-59.1054	11.8324	0.407319	78.597	0.130577
		-59.0809	11.8861	0.255313	78.5926	0.17084
		-59.0564	11.9404	0.247175	78.5882	0.119828
		-59.0319	11.995	0.307424	78.5836	0.125763
		-59.0074	12.0497	0.394439	78.5788	0.148306
		-58.9828	12.1046	0.361713	78.5737	0.160051
		-58.9583	12.1593	0.297791	78.5681	0.144271
		-58.9338	12.2137	0.327837	78.562	0.128625
		-58.9093	12.2678	0.356174	78.5555	0.144693
		-58.8848	12.3212	0.543968	78.5483	0.100613
		-58.8603	12.374	0.347095	78.5407	0.133635
		-58.8358	12.426	0.439157	78.5327	0.152427
		-58.8113	12.477	0.431435	78.5243	0.140485
		-58.7868	12.527	0.423156	78.5156	0.152472
		-58.7623	12.5757	0.340068	78.5067	0.119642
		-58.7377	12.6232	0.399951	78.4976	0.145859
		-58.7132	12.6693	0.408118	78.4886	0.12477
		-58.6887	12.714	0.455456	78.4795	0.126138
		-58.6642	12.7572	0.438224	78.4706	0.136132
		-58.6397	12.7988	0.396268	78.4618	0.164282
		-58.6152	12.8388	0.40254	78.4533	0.148849
		-58.5907	12.8771	0.397438	78.4449	0.148873
		-58.5662	12.9138	0.403325	78.4368	0.146227
		-58.5417	12.9488	0.401136	78.429	0.152481
		-58.5172	12.9821	0.404658	78.4216	0.137584
		-58.4926	13.0138	0.396245	78.4145	0.147046
		-58.4681	13.0438	0.397868	78.4078	0.15042
		-58.4436	13.0722	0.397076	78.4017	0.137828
		-58.4191	13.0989	0.398896	78.3961	0.136405
		-58.3946	13.1242	0.399744	78.3911	0.141409
		-58.3701	13.148	0.400361	78.3867	0.126238
		-58.3456	13.1704	0.39709	78.3829	0.142293
		-58.3211	13.1914	0.398263	78.3795	0.14192
		-58.2966	13.2112	0.403178	78.3766	0.140561
		-58.2721	13.2298	0.396029	78.3741	0.136553
		-58.2475	13.2473	0.391717	78.3719	0.132474
		-58.223	13.2639	0.401043	78.3699	0.137347
		-58.1985	13.2796	0.39891	78.3681	0.1306
		-58.174	13.2945	0.400557	78.3665	0.137324
		-58.1495	13.3087	0.400135	78.3651	0.140866
		-58.125	13.3224	0.405581	78.3639	0.135938
		-58.1005	13.3357	0.403659	78.3628	0.135234
		-58.076	13.3487	0.401079	78.3618	0.135848
		-58.0515	13.3615	0.401183	78.3611	0.137527
		-58.027	13.3743	0.400993	78.3604	0.140246
		-58.0025	13.3872	0.399687	78.36	0.140711
		-57.9779	13.4003	0.400474	78.3596	0.139777
		-57.9534	13.4137	0.395015	78.3595	0.131126
		-57.9289	13.4276	0.394131	78.3594	0.142499
		-57.9044	13.4421	0.404712	78.3595	0.137817
		-57.8799	13.4573	0.402304	78.3596	0.134227
		-57.8554	13.4734	0.399604	78.3598	0.139277
		-57.8309	13.4904	0.408244	78.3599	0.141345
		-57.8064	13.5086	0.395619	78.36	0.139063
		-57.7819	13.528	0.401547	78.3599	0.127577
		-57.7574	13.5488	0.387202	78.3597	0.137349
		-57.7328	13.5709	0.397014	78.3594	0.139469
		-57.7083	13.5947	0.403042	78.3589	0.138638
		-57.6838	13.6201	0.38222	78.3583	0.138232
		-57.6593	13.6472	0.386198	78.3576	0.137105
		-57.6348	13.6761	0.410723	78.3569	0.141913
		-57.6103	13.7069	0.394488	78.3562	0.144232
		-57.5858	13.7397	0.410738	78.3555	0.127873
		-57.5613	13.7744	0.417433	78.355	0.128264
		-57.5368	13.8112	0.402226	78.3547	0.135097
		-57.5123	13.8501	0.394236	78.3547	0.14049
		-57.4877	13.891	0.391177	78.3551	0.13667
		-57.4632	13.9341	0.410956	78.3558	0.141421
		-57.4387	13.9792	0.386853	78.357	0.135166
		-57.4142	14.0264	0.395333	78.3588	0.135245
		-57.3897	14.0756	0.408793	78.3611	0.139174
		-57.3652	14.1267	0.417988	78.3642	0.131949
		-57.3407	14.1798	0.426057	78.3681	0.132331
		-57.3162	14.2348	0.373083	78.3728	0.143992
		-57.2917	14.2915	0.389331	78.3786	0.143032
		-57.2672	14.3498	0.40895	78.3854	0.12487
		-57.2426	14.4097	0.425182	78.3932	0.157734
		-57.2181	14.471	0.458912	78.4022	0.160335
		-57.1936	14.5336	0.519644	78.4122	0.129025
		-57.1691	14.5974	0.357941	78.4232	0.127327
		-57.1446	14.6621	0.488817	78.435	0.161593
		-57.1201	14.7278	0.426091	78.4475	0.109681
		-57.0956	14.7941	0.41616	78.4605	0.150114
		-57.0711	14.8609	0.476537	78.4739	0.154863
		-57.0466	14.9281	0.340513	78.4875	0.119331
		-57.0221	14.9954	0.345672	78.501	0.163618
		-56.9975	15.0628	0.339481	78.5142	0.181973
		-56.973	15.13	0.328706	78.5269	0.151532
		-56.9485	15.1969	0.332712	78.5389	0.130849
		-56.924	15.2633	0.335581	78.55	0.118123
		-56.8995	15.329	0.344262	78.5602	0.12764
		-56.875	15.394	0.33708	78.5693	0.114798
		-56.8505	15.458	0.335359	78.5775	0.131274
		-56.826	15.5209	0.335789	78.585	0.123243
		-56.8015	15.5826	0.340206	78.5918	0.150858
		-56.777	15.6429	0.390637	78.5983	0.139308
		-56.7525	15.7019	0.574452	78.6047	0.122801
		-56.7279	15.7592	0.463384	78.6112	0.139227
		-56.7034	15.815	0.33382	78.6179	0.11919
		-56.6789	15.869	0.411892	78.6251	0.147088
		-56.6544	15.9213	0.417666	78.6327	0.133148
		-56.6299	15.9718	0.358545	78.6408	0.137839
		-56.6054	16.0205	0.437149	78.6493	0.13789
		-56.5809	16.0673	0.407133	78.658	0.13342
		-56.5564	16.1122	0.383641	78.6668	0.133281
		-56.5319	16.1553	0.38818	78.6755	0.142469
		-56.5074	16.1966	0.375514	78.6839	0.140167
		-56.4828	16.2361	0.371711	78.6918	0.130826
		-56.4583	16.2738	0.348067	78.6989	0.131434
		-56.4338	16.3099	0.36727	78.7051	0.134011
		-56.4093	16.3443	0.378766	78.7103	0.136632
		-56.3848	16.3772	0.385603	78.7144	0.133939
		-56.3603	16.4086	0.354255	78.7172	0.136033
		-56.3358	16.4387	0.371643	78.7189	0.134451
		-56.3113	16.4676	0.365249	78.7194	0.139452
		-56.2868	16.4953	0.361069	78.7188	0.141615
		-56.2623	16.5221	0.378169	78.7172	0.125381
		-56.2377	16.5479	0.375822	78.7146	0.133868
		-56.2132	16.5731	0.375095	78.7111	0.135822
		-56.1887	16.5977	0.362768	78.7069	0.135534
		-56.1642	16.6218	0.367782	78.7019	0.134166
		-56.1397	16.6457	0.364803	78.6962	0.134143
		-56.1152	16.6694	0.375941	78.6899	0.136655
		-56.0907	16.6932	0.369112	78.6828	0.130746
		-56.0662	16.7172	0.378487	78.6751	0.13259
		-56.0417	16.7416	0.367935	78.6665	0.130509
		-56.0172	16.7664	0.365652	78.6572	0.127238
		-55.9926	16.792	0.374619	78.647	0.133937
		-55.9681	16.8185	0.36742	78.6361	0.129406
		-55.9436	16.846	0.371652	78.6243	0.135186
		-55.9191	16.8746	0.371707	78.6119	0.131261
		-55.8946	16.9046	0.371298	78.5989	0.126567
		-55.8701	16.9361	0.374342	78.5854	0.130423
		-55.8456	16.9692	0.375117	78.5715	0.130025
		-55.8211	17.0041	0.369704	78.5574	0.12925
		-55.7966	17.0408	0.371097	78.5432	0.133542
		-55.7721	17.0796	0.365175	78.5288	0.131536
		-55.7475	17.1205	0.37488	78.5144	0.137405
		-55.723	17.1637	0.369127	78.4998	0.129979
		-55.6985	17.2092	0.379201	78.4851	0.134854
		-55.674	17.257	0.368541	78.47	0.130283
		-55.6495	17.3074	0.380521	78.4547	0.131623
		-55.625	17.3602	0.373687	78.4389	0.140161
		-55.6005	17.4156	0.367131	78.4228	0.133644
		-55.576	17.4736	0.368905	78.4064	0.133529
		-55.5515	17.5342	0.369382	78.3898	0.1275
		-55.527	17.5973	0.384043	78.3731	0.130961
		-55.5025	17.663	0.384125	78.3565	0.121717
		-55.4779	17.7312	0.356564	78.3404	0.125547
		-55.4534	17.8018	0.383158	78.3248	0.129409
		-55.4289	17.8747	0.382413	78.3101	0.13615
		-55.4044	17.95	0.355667	78.2963	0.139521
		-55.3799	18.0273	0.362461	78.2837	0.138177
		-55.3554	18.1068	0.3326	78.2723	0.132722
		-55.3309	18.1881	0.342614	78.2622	0.129111
		-55.3064	18.2711	0.318584	78.2535	0.141219
		-55.2819	18.3557	0.371685	78.2462	0.130195
		-55.2574	18.4417	0.399539	78.2404	0.121509
		-55.2328	18.5289	0.444808	78.2362	0.138747
		-55.2083	18.6171	0.500865	78.2336	0.138749
		-55.1838	18.7061	0.38564	78.2325	0.13301
		-55.1593	18.7956	0.504491	78.2331	0.136371
		-55.1348	18.8856	0.336049	78.2352	0.13243
		-55.1103	18.9756	0.344221	78.2386	0.124038
		-55.0858	19.0656	0.347517	78.2432	0.137239
		-55.0613	19.1553	0.32514	78.2488	0.111819
		-55.0368	19.2444	0.350676	78.255	0.162061
		-55.0123	19.3329	0.337385	78.2616	0.122439
		-54.9877	19.4203	0.338626	78.2685	0.150982
		-54.9632	19.5067	0.332224	78.2754	0.144437
		-54.9387	19.5917	0.343442	78.2823	0.147841
		-54.9142	19.6752	0.357515	78.2891	0.125499
		-54.8897	19.7569	0.354954	78.2957	0.137327
		-54.8652	19.8369	0.321577	78.3021	0.122177
		-54.8407	19.9148	0.40537	78.3083	0.15392
		-54.8162	19.9906	0.344618	78.3143	0.136486
		-54.7917	20.0641	0.266164	78.3201	0.114677
		-54.7672	20.1353	0.329544	78.3258	0.13808
		-54.7426	20.2041	0.463759	78.3315	0.124534
		-54.7181	20.2704	0.310149	78.3373	0.139157
		-54.6936	20.3341	0.350928	78.3433	0.124565
		-54.6691	20.3952	0.354996	78.3497	0.127586
		-54.6446	20.4537	0.337479	78.3567	0.128508
		-54.6201	20.5095	0.325334	78.3645	0.140505
		-54.5956	20.5628	0.350346	78.3732	0.136975
		-54.5711	20.6135	0.359885	78.383	0.136514
		-54.5466	20.6617	0.349872	78.3939	0.132084
		-54.5221	20.7074	0.336083	78.4061	0.134074
		-54.4975	20.7507	0.344856	78.4195	0.127883
		-54.473	20.7917	0.315713	78.4344	0.134659
		-54.4485	20.8305	0.326008	78.4505	0.128827
		-54.424	20.8671	0.322559	78.468	0.140842
		-54.3995	20.9018	0.326415	78.4867	0.134481
		-54.375	20.9345	0.31997	78.5065	0.127932
		-54.3505	20.9656	0.312589	78.5273	0.121973
		-54.326	20.995	0.318606	78.549	0.135252
		-54.3015	21.0229	0.323161	78.5713	0.130209
		-54.277	21.0496	0.328189	78.5941	0.135814
		-54.2525	21.0751	0.321872	78.6173	0.136472
		-54.2279	21.0996	0.320344	78.6408	0.136438
		-54.2034	21.1233	0.33121	78.6643	0.132736
		-54.1789	21.1464	0.323701	78.6878	0.127616
		-54.1544	21.1689	0.318484	78.711	0.129523
		-54.1299	21.1912	0.326595	78.734	0.133509
		-54.1054	21.2134	0.324269	78.7565	0.136905
		-54.0809	21.2356	0.329141	78.7784	0.130327
		-54.0564	21.258	0.319525	78.7997	0.123335
		-54.0319	21.2808	0.329074	78.8201	0.132853
		-54.0074	21.3042	0.320446	78.8398	0.133747
		-53.9828	21.3283	0.325906	78.8585	0.133677
		-53.9583	21.3533	0.329044	78.8764	0.133708
		-53.9338	21.3794	0.320898	78.8933	0.125818
		-53.9093	21.4067	0.320611	78.9093	0.127264
		-53.8848	21.4354	0.326278	78.9244	0.131522
		-53.8603	21.4656	0.330215	78.9388	0.136006
		-53.8358	21.4975	0.305931	78.9523	0.128767
		-53.8113	21.5312	0.320088	78.9651	0.123493
		-53.7868	21.5668	0.309963	78.9771	0.137394
		-53.7623	21.6044	0.316515	78.9885	0.134888
		-53.7377	21.6442	0.335159	78.9992	0.138831
		-53.7132	21.6863	0.331169	79.0092	0.131984
		-53.6887	21.7307	0.316914	79.0185	0.1351
		-53.6642	21.7775	0.328245	79.0272	0.134926
		-53.6397	21.8267	0.331617	79.0352	0.127457
		-53.6152	21.8785	0.332344	79.0426	0.133348
		-53.5907	21.9328	0.323482	79.0496	0.133716
		-53.5662	21.9897	0.315069	79.0562	0.13604
		-53.5417	22.0491	0.340603	79.0626	0.145404
		-53.5172	22.111	0.329827	79.069	0.131877
		-53.4926	22.1755	0.302329	79.0754	0.128521
		-53.4681	22.2424	0.343074	79.0821	0.131735
		-53.4436	22.3117	0.324548	79.0891	0.125068
		-53.4191	22.3833	0.353038	79.0964	0.127111
		-53.3946	22.4571	0.35755	79.1041	0.125733
		-53.3701	22.5331	0.286677	79.1121	0.142363
		-53.3456	22.611	0.34599	79.1202	0.131918
		-53.3211	22.6907	0.371327	79.1285	0.131187
		-53.2966	22.7721	0.376139	79.1368	0.135954
		-53.2721	22.855	0.326305	79.1451	0.138636
		-53.2475	22.9392	0.276296	79.1533	0.151683
		-53.223	23.0246	0.335543	79.1616	0.166583
		-53.1985	23.1109	0.417764	79.17	0.140007
		-53.174	23.1979	0.513743	79.1787	0.133878
		-53.1495	23.2855	0.455434	79.1879	0.143687
		-53.125	23.3734	0.489024	79.1977	0.157186
		-53.1005	23.4613	0.232559	79.2082	0.16066
		-53.076	23.5492	0.289923	79.2195	0.126257
		-53.0515	23.6367	0.361857	79.2316	0.142937
		-53.027	23.7237	0.315838	79.2444	0.136265
		-53.0025	23.8099	0.325293	79.2579	0.136208
		-52.9779	23.8951	0.345948	79.2717	0.129631
		-52.9534	23.9793	0.3434	79.2857	0.157781
		-52.9289	24.062	0.311232	79.2996	0.149143
		-52.9044	24.1433	0.318762	79.3134	0.15386
		-52.8799	24.2229	0.307925	79.3268	0.136697
		-52.8554	24.3007	0.492956	79.3398	0.147634
		-52.8309	24.3765	0.556632	79.3523	0.143797
		-52.8064	24.4502	0.376725	79.3645	0.144906
		-52.7819	24.5218	0.448181	79.3763	0.145732
		-52.7574	24.5911	0.464234	79.388	0.146154
		-52.7328	24.6581	0.388241	79.3996	0.141525
		-52.7083	24.7226	0.411572	79.4112	0.139057
		-52.6838	24.7847	0.454093	79.423	0.148765
		-52.6593	24.8444	0.418404	79.435	0.139303
		-52.6348	24.9016	0.408107	79.4473	0.147525
		-52.6103	24.9564	0.4427	79.4598	0.14841
		-52.5858	25.0087	0.403184	79.4728	0.139133
		-52.5613	25.0586	0.396137	79.4861	0.144792
		-52.5368	25.1062	0.412402	79.4999	0.14415
		-52.5123	25.1516	0.410137	79.5142	0.140372
		-52.4877	25.1948	0.402866	79.529	0.149454
		-52.4632	25.2359	0.397778	79.5443	0.14621
		-52.4387	25.275	0.396757	79.5603	0.14941
		-52.4142	25.3123	0.406565	79.5769	0.145524
		-52.3897	25.3478	0.407968	79.5941	0.140694
		-52.3652	25.3818	0.392583	79.6118	0.146983
		-52.3407	25.4143	0.40645	79.6299	0.150672
		-52.3162	25.4456	0.398714	79.6485	0.140913
		-52.2917	25.4758	0.41247	79.6674	0.144516
		-52.2672	25.505	0.411639	79.6865	0.14061
		-52.2426	25.5334	0.403398	79.7058	0.141177
		-52.2181	25.5612	0.404351	79.7254	0.14715
		-52.1936	25.5886	0.415319	79.7451	0.141062
		-52.1691	25.6158	0.401519	79.765	0.143667
		-52.1446	25.6429	0.404671	79.7852	0.14525
		-52.1201	25.6701	0.41323	79.8055	0.148107
		-52.0956	25.6977	0.40633	79.8259	0.141037
		-52.0711	25.7258	0.412587	79.8465	0.142425
		-52.0466	25.7545	0.411573	79.8671	0.142421
		-52.0221	25.7842	0.416785	79.8876	0.146874
		-51.9975	25.8149	0.401087	79.908	0.145299
		-51.973	25.8468	0.407909	79.9281	0.140927
		-51.9485	25.8801	0.408211	79.9478	0.142905
		-51.924	25.915	0.412846	79.967	0.141752
		-51.8995	25.9517	0.403009	79.9857	0.14613
		-51.875	25.9902	0.406712	80.0039	0.138318
		-51.8505	26.0307	0.400552	80.0215	0.144846
		-51.826	26.0734	0.40473	80.0386	0.143146
		-51.8015	26.1184	0.409289	80.0552	0.142146
		-51.777	26.1658	0.398219	80.0714	0.132067
		-51.7525	26.2157	0.417436	80.0873	0.140145
		-51.7279	26.2682	0.395052	80.103	0.139589
		-51.7034	26.3234	0.394957	80.1187	0.134215
		-51.6789	26.3813	0.406615	80.1345	0.152695
		-51.6544	26.442	0.414199	80.1505	0.151175
		-51.6299	26.5056	0.398656	80.1669	0.151824
		-51.6054	26.572	0.409462	80.184	0.146149
		-51.5809	26.6412	0.401131	80.2017	0.138152
		-51.5564	26.7132	0.421344	80.2203	0.14238
		-51.5319	26.7881	0.407467	80.24	0.161271
		-51.5074	26.8656	0.38802	80.2609	0.1365
		-51.4828	26.9459	0.421601	80.283	0.157828
		-51.4583	27.0287	0.396773	80.3065	0.155339
		-51.4338	27.114	0.395937	80.3314	0.140192
		-51.4093	27.2017	0.410086	80.3576	0.15433
		-51.3848	27.2916	0.440571	80.3849	0.15122
		-51.3603	27.3835	0.366821	80.4133	0.142629
		-51.3358	27.4774	0.420498	80.4424	0.155158
		-51.3113	27.573	0.363999	80.4721	0.138684
		-51.2868	27.6701	0.367331	80.5021	0.140923
		-51.2623	27.7685	0.358045	80.5323	0.149124
		-51.2377	27.8681	0.45967	80.5623	0.129226
		-51.2132	27.9686	0.359422	80.5923	0.142916
		-51.1887	28.0697	0.370806	80.6221	0.143928
		-51.1642	28.1713	0.352251	80.6517	0.142304
		-51.1397	28.2731	0.410319	80.6812	0.150732
		-51.1152	28.3748	0.312944	80.7107	0.154892
		-51.0907	28.4763	0.323123	80.7402	0.151408
		-51.0662	28.5773	0.303358	80.7699	0.144655
		-51.0417	28.6776	0.295799	80.7998	0.150984
		-51.0172	28.777	0.315457	80.8302	0.144405
		-50.9926	28.8752	0.322563	80.861	0.158624
		-50.9681	28.972	0.317192	80.8925	0.146415
		-50.9436	29.0673	0.307094	80.9247	0.145799
		-50.9191	29.1608	0.315667	80.9578	0.136623
		-50.8946	29.2524	0.442297	80.9919	0.149971
		-50.8701	29.342	0.294658	81.0271	0.143844
		-50.8456	29.4293	0.308052	81.0635	0.147072
		-50.8211	29.5143	0.302941	81.1012	0.146632
		-50.7966	29.5968	0.35154	81.1404	0.14863
		-50.7721	29.6767	0.285424	81.181	0.148263
		-50.7475	29.754	0.289061	81.2231	0.146639
		-50.723	29.8286	0.310009	81.2668	0.149876
		-50.6985	29.9005	0.349461	81.3119	0.145764
		-50.674	29.9695	0.350141	81.3585	0.144219
		-50.6495	30.0358	0.322485	81.4065	0.141556
		-50.625	30.0993	0.300124	81.4558	0.145267
		-50.6005	30.16	0.312969	81.5064	0.148665
		-50.576	30.2179	0.331989	81.5581	0.150003
		-50.5515	30.2731	0.313168	81.611	0.143018
		-50.527	30.3257	0.318346	81.6649	0.145169
		-50.5025	30.3757	0.3149	81.7198	0.140465
		-50.4779	30.4232	0.313549	81.7757	0.143191
		-50.4534	30.4683	0.346252	81.8324	0.149206
		-50.4289	30.5111	0.321901	81.8901	0.14471
		-50.4044	30.5517	0.331849	81.9485	0.143811
		-50.3799	30.5903	0.321458	82.0077	0.1489
		-50.3554	30.6269	0.31693	82.0675	0.143288
		-50.3309	30.6617	0.322022	82.1279	0.145509
		-50.3064	30.6948	0.322092	82.1888	0.150852
		-50.2819	30.7264	0.322897	82.2501	0.150133
		-50.2574	30.7566	0.322555	82.3118	0.150417
		-50.2328	30.7857	0.311304	82.3736	0.153704
		-50.2083	30.8136	0.32695	82.4357	0.140926
		-50.1838	30.8406	0.320307	82.498	0.148071
		-50.1593	30.8669	0.333273	82.5605	0.155184
		-50.1348	30.8926	0.325565	82.6231	0.148929
		-50.1103	30.9179	0.310947	82.6859	0.149231
		-50.0858	30.9429	0.323485	82.7488	0.161646
		-50.0613	30.9678	0.319168	82.8117	0.151413
		-50.0368	30.9928	0.321808	82.8745	0.140823
		-50.0123	31.018	0.315309	82.9371	0.139512
		-49.9877	31.0436	0.319302	82.9994	0.139541
		-49.9632	31.0696	0.322651	83.0614	0.136451
		-49.9387	31.0964	0.327544	83.1228	0.149846
		-49.9142	31.124	0.325169	83.1837	0.142888
		-49.8897	31.1526	0.326757	83.2441	0.149382
		-49.8652	31.1822	0.323422	83.304	0.137431
		-49.8407	31.2131	0.310054	83.3635	0.158542
		-49.8162	31.2454	0.318328	83.4226	0.143314
		-49.7917	31.2792	0.326713	83.4815	0.155737
		-49.7672	31.3146	0.321768	83.54	0.151889
		-49.7426	31.3517	0.321162	83.5981	0.148211
		-49.7181	31.3907	0.326394	83.6557	0.143352
		-49.6936	31.4315	0.328728	83.7127	0.151307
		-49.6691	31.4743	0.31859	83.769	0.147438
		-49.6446	31.5192	0.312431	83.8247	0.176461
		-49.6201	31.5662	0.318257	83.8799	0.14677
		-49.5956	31.6154	0.309421	83.935	0.145953
		-49.5711	31.6667	0.310465	83.9907	0.155397
		-49.5466	31.7203	0.32671	84.0476	0.157115
		-49.5221	31.7761	0.318196	84.1067	0.125611
		-49.4975	31.8342	0.328558	84.169	0.142214
		-49.473	31.8945	0.332087	84.2357	0.154723
		-49.4485	31.9569	0.32925	84.3078	0.130152
		-49.424	32.0216	0.347079	84.3866	0.19708
		-49.3995	32.0883	0.329654	84.4732	0.18261
		-49.375	32.157	0.298518	84.5687	0.191021
		-49.3505	32.2277	0.384995	84.6741	0.195073
		-49.326	32.3002	0.360976	84.79	0.149072
		-49.3015	32.3745	0.338101	84.9172	0.167315
		-49.277	32.4504	0.327069	85.0559	0.251163
		-49.2525	32.5278	0.344382	85.2058	0.205309
		-49.2279	32.6065	0.378042	85.3665	0.189303
		-49.2034	32.6865	0.336074	85.5367	0.222654
		-49.1789	32.7676	0.227197	85.7149	0.205344
		-49.1544	32.8495	0.420294	85.8987	0.102447
		-49.1299	32.9322	0.56075	86.0856	0.127941
		-49.1054	33.0155	0.437024	86.2726	0.160028
		-49.0809	33.0991	0.308416	86.4565	0.387051
		-49.0564	33.183	0.449279	86.6345	0.303305
		-49.0319	33.267	0.412634	86.8042	0.455491
		-49.0074	33.3508	0.4871	86.9637	0.185142
		-48.9828	33.4344	0.353306	87.1122	0.227418
		-48.9583	33.5175	0.363041	87.2494	0.111128
		-48.9338	33.6	0.390447	87.3758	0.136298
		-48.9093	33.6817	0.282826	87.4925	0.465466
		-48.8848	33.7625	0.294033	87.6004	0.245175
		-48.8603	33.8423	0.337564	87.7006	0.274355
		-48.8358	33.9209	0.357338	87.7934	0.128309
		-48.8113	33.9982	0.368538	87.8789	0.249443
		-48.7868	34.0742	0.342924	87.9566	0.098425
		-48.7623	34.1486	0.355551	88.0255	0.175969
		-48.7377	34.2215	0.323339	88.0845	0.16586
		-48.7132	34.2927	0.344496	88.1323	0.148567
		-48.6887	34.3623	0.367744	88.168	0.171431
		-48.6642	34.4302	0.325605	88.1906	0.10806
		-48.6397	34.4963	0.327226	88.1998	0.171886
		-48.6152	34.5606	0.33644	88.1953	0.315077
		-48.5907	34.6232	0.339497	88.1774	0.362854
		-48.5662	34.6841	0.337836	88.1466	0.248064
		-48.5417	34.7433	0.326317	88.1039	0.216218
		-48.5172	34.8008	0.328887	88.0506	0.181624
		-48.4926	34.8567	0.339561	87.9881	0.171408
		-48.4681	34.9112	0.339957	87.9181	0.158185
		-48.4436	34.9641	0.337816	87.8422	0.126453
		-48.4191	35.0158	0.34873	87.762	0.147623
		-48.3946	35.0662	0.332151	87.6788	0.126131
		-48.3701	35.1155	0.339839	87.5938	0.132497
		-48.3456	35.1638	0.324805	87.5078	0.144034
		-48.3211	35.2113	0.353844	87.4216	0.093161
		-48.2966	35.258	0.330769	87.3356	0.096693
		-48.2721	35.3043	0.336625	87.2502	0.121962
		-48.2475	35.3501	0.333426	87.1657	0.134296
		-48.223	35.3957	0.336816	87.0823	0.101706
		-48.1985	35.4413	0.334659	87.0002	0.089705
		-48.174	35.487	0.333057	86.9195	0.114505
		-48.1495	35.533	0.337071	86.8401	0.129714
		-48.125	35.5795	0.336223	86.7621	0.119191
		-48.1005	35.6266	0.328648	86.6853	0.106068
		-48.076	35.6746	0.341409	86.6094	0.10223
		-48.0515	35.7236	0.332754	86.5344	0.119177
		-48.027	35.7738	0.337682	86.4599	0.105338
		-48.0025	35.8253	0.329099	86.386	0.120798
		-47.9779	35.8784	0.334169	86.3124	0.099825
		-47.9534	35.9332	0.34009	86.2392	0.114174
		-47.9289	35.9898	0.335335	86.1664	0.109319
		-47.9044	36.0485	0.331311	86.094	0.112704
		-47.8799	36.1093	0.333989	86.0219	0.107979
		-47.8554	36.1724	0.343341	85.9501	0.11533
		-47.8309	36.2378	0.333023	85.8785	0.11155
		-47.8064	36.3058	0.339418	85.8071	0.114099
		-47.7819	36.3764	0.333185	85.7357	0.105679
		-47.7574	36.4496	0.335626	85.6641	0.106466
		-47.7328	36.5256	0.345449	85.5924	0.113825
		-47.7083	36.6044	0.34746	85.5205	0.104873
		-47.6838	36.6861	0.328163	85.4483	0.10996
		-47.6593	36.7706	0.328695	85.376	0.107208
		-47.6348	36.858	0.329515	85.3037	0.110279
		-47.6103	36.9482	0.341574	85.2315	0.110422
		-47.5858	37.0413	0.334048	85.1595	0.106651
		-47.5613	37.1371	0.351535	85.0878	0.107349
		-47.5368	37.2357	0.343351	85.0166	0.103644
		-47.5123	37.3369	0.355248	84.9458	0.106406
		-47.4877	37.4407	0.342892	84.8754	0.110721
		-47.4632	37.5469	0.345498	84.8053	0.110607
		-47.4387	37.6554	0.32884	84.7354	0.115379
		-47.4142	37.766	0.395143	84.6655	0.110125
		-47.3897	37.8787	0.415439	84.5955	0.107796
		-47.3652	37.9932	0.339795	84.5252	0.103098
		-47.3407	38.1094	0.370248	84.4544	0.11164
		-47.3162	38.227	0.420974	84.3831	0.107633
		-47.2917	38.3459	0.279224	84.311	0.108849
		-47.2672	38.4659	0.458732	84.2382	0.114284
		-47.2426	38.5868	0.140522	84.1644	0.1099
		-47.2181	38.7083	0.122418	84.0897	0.106528
		-47.1936	38.8302	0.191421	84.0138	0.114785
		-47.1691	38.9524	0.178103	83.9367	0.104431
		-47.1446	39.0745	0.121091	83.8583	0.109341
		-47.1201	39.1964	0.160176	83.7784	0.103687
		-47.0956	39.3178	0.156748	83.697	0.104193
		-47.0711	39.4386	0.161772	83.614	0.110397
		-47.0466	39.5585	0.141919	83.5292	0.11264
		-47.0221	39.6774	0.155183	83.4427	0.104801
		-46.9975	39.795	0.140981	83.3546	0.104959
		-46.973	39.9111	0.150716	83.2647	0.1094
		-46.9485	40.0257	0.155442	83.1731	0.102607
		-46.924	40.1385	0.152865	83.0799	0.107776
		-46.8995	40.2493	0.150248	82.9851	0.109702
		-46.875	40.3581	0.152882	82.8887	0.123745
		-46.8505	40.4646	0.161216	82.7908	0.11207
		-46.826	40.5688	0.149515	82.6914	0.116669
		-46.8015	40.6706	0.150079	82.5906	0.110053
		-46.777	40.7699	0.147953	82.4886	0.106049
		-46.7525	40.8665	0.14427	82.3857	0.113074
		-46.7279	40.9604	0.147254	82.2821	0.122648
		-46.7034	41.0515	0.149878	82.1781	0.111892
		-46.6789	41.1398	0.163502	82.0739	0.125225
		-46.6544	41.2253	0.14067	81.9698	0.102992
		-46.6299	41.3078	0.17059	81.8659	0.129342
		-46.6054	41.3873	0.144834	81.7625	0.120076
		-46.5809	41.4639	0.139892	81.6594	0.102633
		-46.5564	41.5375	0.127878	81.5566	0.12016
		-46.5319	41.608	0.161133	81.4539	0.127553
		-46.5074	41.6755	0.209544	81.351	0.112806
		-46.4828	41.7399	0.212167	81.2477	0.09996
		-46.4583	41.8012	0.143043	81.1438	0.119947
		-46.4338	41.8595	0.262041	81.0393	0.122016
		-46.4093	41.9147	0.287422	80.9342	0.135989
		-46.3848	41.9668	0.220056	80.8288	0.135496
		-46.3603	42.0159	0.23628	80.7234	0.134779
		-46.3358	42.0618	0.148518	80.6185	0.124995
		-46.3113	42.1046	0.282508	80.5147	0.119079
		-46.2868	42.1443	0.231425	80.4124	0.112879
		-46.2623	42.181	0.294272	80.312	0.121482
		-46.2377	42.2144	0.169141	80.2137	0.145021
		-46.2132	42.2448	0.208136	80.1174	0.146546
		-46.1887	42.2721	0.202119	80.0229	0.09055
		-46.1642	42.2962	0.214511	79.9297	0.154859
		-46.1397	42.3173	0.193648	79.8372	0.108828
		-46.1152	42.3352	0.212123	79.7449	0.100522
		-46.0907	42.35	0.203216	79.6522	0.174077
		-46.0662	42.3618	0.206833	79.5586	0.141904
		-46.0417	42.3705	0.205676	79.4639	0.156337
		-46.0172	42.3761	0.209106	79.3681	0.145184
		-45.9926	42.3788	0.20649	79.271	0.102152
		-45.9681	42.3785	0.219632	79.173	0.108649
		-45.9436	42.3753	0.206821	79.0744	0.136354
		-45.9191	42.3693	0.205647	78.9753	0.114064
		-45.8946	42.3606	0.19787	78.876	0.108687
		-45.8701	42.3492	0.199746	78.7769	0.11999
		-45.8456	42.3353	0.201366	78.678	0.117856
		-45.8211	42.319	0.201538	78.5794	0.135636
		-45.7966	42.3004	0.203014	78.4813	0.124443
		-45.7721	42.2796	0.426844	78.3835	0.10789
		-45.7475	42.2568	0.270405	78.2862	0.11714
		-45.723	42.2323	0.411798	78.1893	0.116374
		-45.6985	42.2061	0.302102	78.0929	0.111175
		-45.674	42.1785	0.339314	77.9971	0.113275
		-45.6495	42.1498	0.329684	77.9018	0.113994
		-45.625	42.1201	0.343154	77.8073	0.11425
		-45.6005	42.0896	0.335721	77.7135	0.10726
		-45.576	42.0588	0.357905	77.6205	0.116401
		-45.5515	42.0277	0.348468	77.5285	0.120926
		-45.527	41.9967	0.351414	77.4376	0.113574
		-45.5025	41.9661	0.3556	77.3478	0.115448
		-45.4779	41.9361	0.349915	77.2593	0.124581
		-45.4534	41.907	0.357906	77.1721	0.126457
		-45.4289	41.8791	0.348441	77.0864	0.116013
		-45.4044	41.8527	0.351158	77.0021	0.116902
		-45.3799	41.8281	0.348737	76.9193	0.122532
		-45.3554	41.8055	0.347204	76.838	0.113827
		-45.3309	41.7852	0.350162	76.7581	0.111848
		-45.3064	41.7674	0.350678	76.6794	0.117236
		-45.2819	41.7525	0.346766	76.6016	0.110606
		-45.2574	41.7406	0.345562	76.5244	0.121427
		-45.2328	41.7318	0.344813	76.4472	0.120772
		-45.2083	41.7265	0.34693	76.3696	0.112233
		-45.1838	41.7248	0.344689	76.2909	0.111348
		-45.1593	41.7268	0.351613	76.2105	0.114956
		-45.1348	41.7327	0.353587	76.1277	0.117324
		-45.1103	41.7424	0.348528	76.0419	0.116942
		-45.0858	41.7562	0.343553	75.9524	0.126534
		-45.0613	41.774	0.351568	75.8586	0.118495
		-45.0368	41.7959	0.347025	75.7601	0.121546
		-45.0123	41.8217	0.3181	75.6563	0.111481
		-44.9877	41.8515	0.324577	75.5468	0.131183
		-44.9632	41.8852	0.430242	75.4312	0.114868
		-44.9387	41.9226	0.432143	75.3092	0.121106
		-44.9142	41.9637	0.387166	75.1806	0.123082
		-44.8897	42.0081	0.248571	75.0452	0.120739
		-44.8652	42.0558	0.212348	74.9029	0.125599
		-44.8407	42.1065	0.231456	74.7538	0.128198
		-44.8162	42.1599	0.259329	74.5979	0.121876
		-44.7917	42.2157	0.212278	74.4355	0.118169
		-44.7672	42.2736	0.213409	74.2667	0.118346
		-44.7426	42.3333	0.214032	74.092	0.125375
		-44.7181	42.3944	0.21021	73.9116	0.126406
		-44.6936	42.4566	0.200773	73.726	0.118341
		-44.6691	42.5194	0.209208	73.5356	0.122084
		-44.6446	42.5824	0.196474	73.3409	0.115394
		-44.6201	42.6453	0.205705	73.1423	0.119362
		-44.5956	42.7076	0.202808	72.9405	0.117347
		-44.5711	42.7689	0.201241	72.7361	0.123047
		-44.5466	42.8286	0.194063	72.5297	0.117973
		-44.5221	42.8865	0.19726	72.3222	0.110586
		-44.4975	42.9421	0.197747	72.1146	0.124031
		-44.473	42.9948	0.194732	71.9079	0.113899
		-44.4485	43.0444	0.202206	71.7034	0.121226
		-44.424	43.0903	0.199943	71.5025	0.113825
		-44.3995	43.1323	0.207124	71.3067	0.11922
		-44.375	43.1698	0.206579	71.1175	0.121464
		-44.3505	43.2026	0.205874	70.9368	0.117873
		-44.326	43.2302	0.191675	70.7659	0.123534
		-44.3015	43.2523	0.204612	70.6066	0.11841
		-44.277	43.2687	0.206338	70.46	0.112811
		-44.2525	43.2791	0.214494	70.3273	0.110201
		-44.2279	43.2831	0.214536	70.2092	0.117272
		-44.2034	43.2805	0.189717	70.106	0.108519
		-44.1789	43.2712	0.200199	70.0177	0.115491
		-44.1544	43.2549	0.192424	69.9437	0.112128
		-44.1299	43.2315	0.191706	69.8831	0.115072
		-44.1054	43.2009	0.174325	69.8348	0.106939
		-44.0809	43.163	0.190644	69.7972	0.112754
		-44.0564	43.1177	0.085859	69.7686	0.106337
		-44.0319	43.0649	0.191825	69.7471	0.10888
		-44.0074	43.0047	0.156256	69.7308	0.109036
		-43.9828	42.9371	0.255051	69.718	0.104863
		-43.9583	42.862	0.337084	69.7069	0.103822
		-43.9338	42.7796	0.300343	69.696	0.104178
		-43.9093	42.6899	0.336491	69.6839	0.110352
		-43.8848	42.5931	0.351452	69.6696	0.104657
		-43.8603	42.4892	0.339169	69.6523	0.110301
		-43.8358	42.3784	0.364542	69.6313	0.114721
		-43.8113	42.2608	0.431485	69.6063	0.107636
		-43.7868	42.1366	0.45989	69.5773	0.110333
		-43.7623	42.0059	0.325772	69.5441	0.103279
		-43.7377	41.869	0.366148	69.5072	0.115138
		-43.7132	41.726	0.362602	69.4667	0.11205
		-43.6887	41.577	0.365274	69.4232	0.115693
		-43.6642	41.4224	0.334009	69.377	0.103588
		-43.6397	41.2622	0.362361	69.3289	0.104081
		-43.6152	41.0966	0.357363	69.2793	0.110642
		-43.5907	40.9259	0.350018	69.2287	0.108126
		-43.5662	40.7501	0.341912	69.1779	0.107632
		-43.5417	40.5696	0.343643	69.1274	0.109011
		-43.5172	40.3843	0.353123	69.0776	0.111608
		-43.4926	40.1946	0.356328	69.0292	0.110832
		-43.4681	40.0004	0.350364	68.9827	0.110245
		-43.4436	39.8021	0.348269	68.9386	0.110016
		-43.4191	39.5996	0.344272	68.8973	0.108524
		-43.3946	39.3931	0.349582	68.8592	0.111124
		-43.3701	39.1827	0.344476	68.8246	0.104908
		-43.3456	38.9684	0.344359	68.7938	0.113173
		-43.3211	38.7505	0.349759	68.7669	0.117283
		-43.2966	38.529	0.352974	68.7441	0.106826
		-43.2721	38.3038	0.346317	68.7254	0.113005
		-43.2475	38.0752	0.341284	68.711	0.113299
		-43.223	37.8432	0.347325	68.7008	0.106765
		-43.1985	37.6077	0.358987	68.6948	0.122636
		-43.174	37.369	0.34	68.6929	0.107004
		-43.1495	37.127	0.36302	68.6948	0.115311
		-43.125	36.8818	0.323505	68.7004	0.11749
		-43.1005	36.6334	0.32711	68.709	0.107512
		-43.076	36.382	0.351057	68.7201	0.110653
		-43.0515	36.1276	0.417174	68.7328	0.103989
		-43.027	35.8702	0.391122	68.746	0.09761
		-43.0025	35.6099	0.509654	68.7588	0.110184
		-42.9779	35.3469	0.309703	68.7699	0.108249
		-42.9534	35.0813	0.32516	68.7785	0.125143
		-42.9289	34.813	0.3086	68.7837	0.11616
		-42.9044	34.5423	0.303436	68.7848	0.123627
		-42.8799	34.2693	0.317137	68.7815	0.110688
		-42.8554	33.994	0.309887	68.7738	0.119428
		-42.8309	33.7168	0.311969	68.7617	0.127836
		-42.8064	33.4376	0.313048	68.7457	0.125451
		-42.7819	33.1567	0.312689	68.7262	0.127534
		-42.7574	32.8743	0.317583	68.7041	0.11768
		-42.7328	32.5906	0.318466	68.6798	0.121134
		-42.7083	32.3057	0.311167	68.6543	0.111783
		-42.6838	32.0198	0.315666	68.6281	0.105874
		-42.6593	31.7333	0.315736	68.602	0.116155
		-42.6348	31.4462	0.311857	68.5766	0.127218
		-42.6103	31.1589	0.31334	68.5526	0.126217
		-42.5858	30.8715	0.310093	68.5304	0.113811
		-42.5613	30.5843	0.312502	68.5105	0.114629
		-42.5368	30.2975	0.308623	68.4934	0.116418
		-42.5123	30.0114	0.334806	68.4794	0.120441
		-42.4877	29.7261	0.313345	68.4687	0.113594
		-42.4632	29.442	0.322279	68.4616	0.113441
		-42.4387	29.1593	0.314998	68.4581	0.114317
		-42.4142	28.8782	0.296561	68.4584	0.116417
		-42.3897	28.5988	0.277593	68.4627	0.116966
		-42.3652	28.3216	0.353226	68.4709	0.12052
		-42.3407	28.0465	0.236012	68.4831	0.114952
		-42.3162	27.7739	0.153547	68.4994	0.117275
		-42.2917	27.504	0.234039	68.5197	0.119878
		-42.2672	27.2369	0.381198	68.5441	0.115741
		-42.2426	26.9728	0.122494	68.5726	0.119001
		-42.2181	26.7118	0.199086	68.6052	0.119176
		-42.1936	26.4542	0.175786	68.6419	0.116064
		-42.1691	26.2001	0.177299	68.6827	0.110691
		-42.1446	25.9495	0.194967	68.7276	0.118252
		-42.1201	25.7027	0.164612	68.7767	0.115456
		-42.0956	25.4597	0.182746	68.83	0.117141
		-42.0711	25.2206	0.167629	68.8876	0.121779
		-42.0466	24.9855	0.176843	68.9496	0.117809
		-42.0221	24.7545	0.317727	69.0161	0.114079
		-41.9975	24.5277	0.327226	69.087	0.111501
		-41.973	24.305	0.344781	69.1627	0.116954
		-41.9485	24.0866	0.324887	69.2431	0.120949
		-41.924	23.8725	0.352958	69.3284	0.116094
		-41.8995	23.6626	0.350089	69.4186	0.112341
		-41.875	23.4571	0.370434	69.5138	0.119131
		-41.8505	23.256	0.356246	69.6141	0.117652
		-41.826	23.0591	0.355055	69.7195	0.117319
		-41.8015	22.8666	0.352599	69.83	0.11014
		-41.777	22.6784	0.351881	69.9456	0.118155
		-41.7525	22.4946	0.354899	70.0663	0.116411
		-41.7279	22.3151	0.350376	70.1922	0.109219
		-41.7034	22.1398	0.35582	70.3232	0.107328
		-41.6789	21.9688	0.352515	70.4593	0.104784
		-41.6544	21.8021	0.358456	70.6006	0.107114
		-41.6299	21.6396	0.360141	70.7472	0.104631
		-41.6054	21.4813	0.348175	70.899	0.107949
		-41.5809	21.3272	0.353925	71.0561	0.112125
		-41.5564	21.1773	0.363903	71.2186	0.108831
		-41.5319	21.0316	0.354705	71.3864	0.109397
		-41.5074	20.8899	0.357049	71.5598	0.108564
		-41.4828	20.7524	0.348906	71.7385	0.114368
		-41.4583	20.6191	0.358217	71.9227	0.111428
		-41.4338	20.4898	0.357569	72.1123	0.108807
		-41.4093	20.3646	0.355228	72.3071	0.108522
		-41.3848	20.2435	0.345227	72.507	0.106611
		-41.3603	20.1264	0.350453	72.7118	0.111362
		-41.3358	20.0135	0.331992	72.9213	0.10541
		-41.3113	19.9046	0.340748	73.1351	0.111595
		-41.2868	19.7998	0.354126	73.3529	0.108024
		-41.2623	19.6991	0.393438	73.5744	0.114272
		-41.2377	19.6025	0.375354	73.7989	0.121531
		-41.2132	19.51	0.347889	74.0263	0.108584
		-41.1887	19.4216	0.281726	74.2559	0.108847
		-41.1642	19.3373	0.174426	74.4873	0.101521
		-41.1397	19.2571	0.170013	74.7203	0.107477
		-41.1152	19.181	0.18127	74.9545	0.101183
		-41.0907	19.109	0.176781	75.1897	0.109025
		-41.0662	19.0411	0.184618	75.4258	0.102054
		-41.0417	18.9774	0.175901	75.663	0.107241
		-41.0172	18.9177	0.174064	75.9013	0.117283
		-40.9926	18.8622	0.176407	76.1408	0.111181
		-40.9681	18.8107	0.175628	76.3819	0.109869
		-40.9436	18.7633	0.17494	76.6249	0.112644
		-40.9191	18.72	0.175544	76.8699	0.117238
		-40.8946	18.6807	0.170125	77.1172	0.117295
		-40.8701	18.6455	0.172091	77.3669	0.109042
		-40.8456	18.6142	0.18605	77.6193	0.100635
		-40.8211	18.587	0.185409	77.8743	0.112633
		-40.7966	18.5637	0.17424	78.132	0.116478
		-40.7721	18.5443	0.1862	78.3923	0.113491
		-40.7475	18.5288	0.175922	78.6553	0.104936
		-40.723	18.5172	0.179627	78.9208	0.107816
		-40.6985	18.5094	0.238879	79.1887	0.109762
		-40.674	18.5054	0.221728	79.4589	0.109111
		-40.6495	18.5052	0.202661	79.7314	0.10497
		-40.625	18.5088	0.239923	80.006	0.103702
		-40.6005	18.5161	0.237077	80.2828	0.11467
		-40.576	18.5271	0.339922	80.5616	0.107861
		-40.5515	18.5418	0.354783	80.8425	0.113037
		-40.527	18.5602	0.346395	81.1254	0.109085
		-40.5025	18.5822	0.326634	81.4106	0.107682
		-40.4779	18.608	0.360724	81.698	0.112703
		-40.4534	18.6374	0.336642	81.9879	0.108576
		-40.4289	18.6705	0.347728	82.2804	0.106774
		-40.4044	18.7073	0.353778	82.5758	0.109943
		-40.3799	18.7479	0.32631	82.8743	0.109629
		-40.3554	18.7922	0.317922	83.1762	0.111288
		-40.3309	18.8404	0.333988	83.4818	0.105812
		-40.3064	18.8924	0.350858	83.7914	0.120642
		-40.2819	18.9483	0.337099	84.1052	0.102665
		-40.2574	19.0081	0.324302	84.4236	0.10188
		-40.2328	19.072	0.336402	84.7469	0.107034
		-40.2083	19.1401	0.334693	85.0754	0.101814
		-40.1838	19.2122	0.333336	85.4095	0.108882
		-40.1593	19.2887	0.328295	85.7494	0.113401
		-40.1348	19.3695	0.333698	86.0956	0.11725
		-40.1103	19.4547	0.329103	86.4485	0.116537
		-40.0858	19.5444	0.336843	86.8085	0.111383
		-40.0613	19.6387	0.335	87.1761	0.108812
		-40.0368	19.7377	0.325746	87.5517	0.112906
		-40.0123	19.8414	0.330105	87.9359	0.113139
		-39.9877	19.95	0.323998	88.3291	0.112961
		-39.9632	20.0635	0.325462	88.7319	0.102108
		-39.9387	20.182	0.332662	89.1448	0.100127
		-39.9142	20.3055	0.327612	89.5682	0.118969
		-39.8897	20.434	0.340763	90.0026	0.11338
		-39.8652	20.5677	0.336044	90.4483	0.131533
		-39.8407	20.7066	0.338376	90.9057	0.108396
		-39.8162	20.8506	0.329388	91.3748	0.144135
		-39.7917	20.9998	0.314011	91.8554	0.117688
		-39.7672	21.1541	0.339181	92.3469	0.08624
		-39.7426	21.3135	0.342275	92.8482	0.169366
		-39.7181	21.478	0.336465	93.3576	0.212583
		-39.6936	21.6475	0.334692	93.8725	0.173268
		-39.6691	21.822	0.342299	94.3901	0.200752
		-39.6446	22.0013	0.314237	94.907	0.297058
		-39.6201	22.1853	0.348016	95.42	0.237824
		-39.5956	22.3739	0.311208	95.9258	0.238852
		-39.5711	22.567	0.336845	96.422	0.317671
		-39.5466	22.7644	0.331004	96.9065	0.246261
		-39.5221	22.9659	0.383416	97.3784	0.48034
		-39.4975	23.1713	0.368477	97.8376	0.306211
		-39.473	23.3804	0.309547	98.2845	0.242919
		-39.4485	23.5931	0.350436	98.7205	0.19419
		-39.424	23.809	0.375942	99.147	0.361455
		-39.3995	24.0279	0.37513	99.5659	0.217703
		-39.375	24.2496	0.367555	99.9792	0.259105
		-39.3505	24.4739	0.333849	100.389	0.230999
		-39.326	24.7003	0.346407	100.796	0.2616
		-39.3015	24.9288	0.312093	101.204	0.334808
		-39.277	25.1589	0.338004	101.612	0.358111
		-39.2525	25.3905	0.327121	102.02	0.243471
		-39.2279	25.6232	0.32871	102.43	0.260103
		-39.2034	25.8568	0.339548	102.84	0.452853
		-39.1789	26.0909	0.340802	103.249	0.262908
		-39.1544	26.3254	0.332325	103.655	0.2698
		-39.1299	26.5598	0.332251	104.056	0.169114
		-39.1054	26.7941	0.341149	104.451	0.14456
		-39.0809	27.0278	0.333112	104.838	0.168747
		-39.0564	27.2608	0.332838	105.217	0.096486
		-39.0319	27.4928	0.344989	105.586	0.154015
		-39.0074	27.7236	0.329238	105.948	0.123615
		-38.9828	27.953	0.341051	106.303	0.14791
		-38.9583	28.1807	0.316487	106.652	0.15513
		-38.9338	28.4066	0.33191	106.998	0.139289
		-38.9093	28.6304	0.336345	107.341	0.14685
		-38.8848	28.8521	0.328462	107.682	0.142967
		-38.8603	29.0714	0.331858	108.024	0.132288
		-38.8358	29.2883	0.323478	108.366	0.143369
		-38.8113	29.5025	0.331627	108.707	0.141232
		-38.7868	29.714	0.342785	109.049	0.126805
		-38.7623	29.9228	0.33247	109.389	0.144783
		-38.7377	30.1286	0.333878	109.728	0.147059
		-38.7132	30.3315	0.327482	110.064	0.146428
		-38.6887	30.5314	0.333471	110.398	0.148226
		-38.6642	30.7282	0.336052	110.729	0.129882
		-38.6397	30.9221	0.333938	111.058	0.133037
		-38.6152	31.1129	0.33529	111.385	0.140069
		-38.5907	31.3007	0.334313	111.712	0.154723
		-38.5662	31.4855	0.330724	112.04	0.136421
		-38.5417	31.6674	0.335274	112.368	0.14104
		-38.5172	31.8464	0.323967	112.698	0.144816
		-38.4926	32.0226	0.328399	113.027	0.148193
		-38.4681	32.1962	0.32787	113.357	0.127703
		-38.4436	32.3672	0.335312	113.683	0.143431
		-38.4191	32.5358	0.337624	114.006	0.144223
		-38.3946	32.702	0.327858	114.322	0.138791
		-38.3701	32.8661	0.332203	114.631	0.13555
		-38.3456	33.0282	0.337343	114.93	0.14491
		-38.3211	33.1886	0.33445	115.219	0.146319
		-38.2966	33.3473	0.320827	115.498	0.147552
		-38.2721	33.5046	0.349823	115.767	0.144252
		-38.2475	33.6608	0.329679	116.028	0.149481
		-38.223	33.8159	0.350511	116.281	0.149055
		-38.1985	33.9704	0.316822	116.528	0.139512
		-38.174	34.1243	0.330235	116.77	0.143873
		-38.1495	34.278	0.337732	117.008	0.143559
		-38.125	34.4317	0.319264	117.242	0.136123
		-38.1005	34.5857	0.481789	117.471	0.158865
		-38.076	34.7401	0.253852	117.695	0.140979
		-38.0515	34.8954	0.223416	117.912	0.145642
		-38.027	35.0516	0.188155	118.118	0.154369
		-38.0025	35.2091	0.217113	118.311	0.141678
		-37.9779	35.3682	0.167264	118.488	0.14604
		-37.9534	35.529	0.177719	118.646	0.147836
		-37.9289	35.6918	0.17453	118.783	0.150136
		-37.9044	35.8568	0.18238	118.898	0.152568
		-37.8799	36.0242	0.166229	118.993	0.145739
		-37.8554	36.1942	0.169305	119.067	0.157494
		-37.8309	36.3671	0.175088	119.124	0.145094
		-37.8064	36.543	0.173749	119.166	0.141013
		-37.7819	36.722	0.179897	119.196	0.139214
		-37.7574	36.9043	0.16773	119.218	0.145302
		-37.7328	37.09	0.175978	119.233	0.147257
		-37.7083	37.2792	0.175207	119.246	0.152137
		-37.6838	37.4719	0.182096	119.26	0.141266
		-37.6593	37.6684	0.173623	119.278	0.152453
		-37.6348	37.8685	0.180597	119.303	0.14413
		-37.6103	38.0723	0.168203	119.342	0.152747
		-37.5858	38.2798	0.169309	119.401	0.15379
		-37.5613	38.491	0.173085	119.486	0.138733
		-37.5368	38.7058	0.165658	119.605	0.14271
		-37.5123	38.9242	0.1663	119.765	0.159542
		-37.4877	39.1461	0.173904	119.974	0.149094
		-37.4632	39.3713	0.186395	120.234	0.144776
		-37.4387	39.5999	0.167122	120.544	0.152251
		-37.4142	39.8315	0.15287	120.901	0.134281
		-37.3897	40.0661	0.178377	121.294	0.135981
		-37.3652	40.3035	0.168098	121.71	0.141856
		-37.3407	40.5434	0.204526	122.131	0.145894
		-37.3162	40.7858	0.176037	122.542	0.139857
		-37.2917	41.0304	0.172565	122.924	0.147624
		-37.2672	41.2769	0.192476	123.264	0.143447
		-37.2426	41.5252	0.195629	123.552	0.141861
		-37.2181	41.7749	0.396415	123.785	0.152354
		-37.1936	42.0259	0.244874	123.963	0.242562
		-37.1691	42.2779	0.220369	124.091	0.186727
		-37.1446	42.5305	0.156503	124.176	0.200934
		-37.1201	42.7837	0.186303	124.228	0.121707
		-37.0956	43.0369	0.151417	124.255	0.261905
		-37.0711	43.2901	0.160009	124.265	0.104177
		-37.0466	43.5429	0.175388	124.266	0.100211
		-37.0221	43.7951	0.168943	124.264	0.144652
		-36.9975	44.0463	0.186062	124.261	0.145598
		-36.973	44.2963	0.170941	124.261	0.143735
		-36.9485	44.5448	0.182832	124.265	0.125936
		-36.924	44.7915	0.175905	124.272	0.112527
		-36.8995	45.0363	0.178093	124.283	0.147215
		-36.875	45.2787	0.175206	124.298	0.132076
		-36.8505	45.5185	0.182775	124.315	0.11234
		-36.826	45.7554	0.173432	124.335	0.133505
		-36.8015	45.9893	0.180794	124.356	0.137385
		-36.777	46.2198	0.168138	124.38	0.110261
		-36.7525	46.4466	0.173923	124.404	0.125106
		-36.7279	46.6696	0.182106	124.431	0.118294
		-36.7034	46.8885	0.171601	124.459	0.110776
		-36.6789	47.103	0.176392	124.489	0.125026
		-36.6544	47.3129	0.179999	124.521	0.128326
		-36.6299	47.5179	0.16998	124.555	0.106105
		-36.6054	47.7179	0.177636	124.591	0.115473
		-36.5809	47.9125	0.17131	124.629	0.121323
		-36.5564	48.1017	0.167992	124.667	0.100944
		-36.5319	48.2851	0.177016	124.707	0.11473
		-36.5074	48.4626	0.162789	124.748	0.108198
		-36.4828	48.634	0.161204	124.789	0.118631
		-36.4583	48.799	0.166736	124.83	0.127204
		-36.4338	48.9576	0.210111	124.87	0.111629
		-36.4093	49.1094	0.236785	124.91	0.141073
		-36.3848	49.2544	0.194795	124.948	0.10578
		-36.3603	49.3924	0.283508	124.984	0.122232
		-36.3358	49.5231	0.345545	125.018	0.124529
		-36.3113	49.6465	0.527145	125.049	0.105292
		-36.2868	49.7625	0.336847	125.077	0.12953
		-36.2623	49.8708	0.276692	125.102	0.101432
		-36.2377	49.9713	0.298898	125.122	0.126351
		-36.2132	50.064	0.25358	125.138	0.112622
		-36.1887	50.1488	0.286842	125.149	0.100901
		-36.1642	50.2254	0.315387	125.155	0.110622
		-36.1397	50.2939	0.29919	125.156	0.119224
		-36.1152	50.3542	0.298146	125.151	0.125312
		-36.0907	50.4061	0.270729	125.142	0.120453
		-36.0662	50.4497	0.30897	125.126	0.108104
		-36.0417	50.4848	0.27571	125.106	0.119194
		-36.0172	50.5114	0.277744	125.08	0.111211
		-35.9926	50.5295	0.278143	125.049	0.119288
		-35.9681	50.539	0.286142	125.014	0.114905
		-35.9436	50.54	0.28012	124.973	0.11221
		-35.9191	50.5323	0.282677	124.929	0.121048
		-35.8946	50.5161	0.283295	124.881	0.114638
		-35.8701	50.4912	0.28251	124.831	0.109137
		-35.8456	50.4578	0.2923	124.778	0.106987
		-35.8211	50.4159	0.282696	124.723	0.110566
		-35.7966	50.3654	0.279733	124.667	0.11799
		-35.7721	50.3064	0.289877	124.61	0.115104
		-35.7475	50.2389	0.288677	124.552	0.118474
		-35.723	50.1631	0.276175	124.495	0.112574
		-35.6985	50.0789	0.290561	124.438	0.109584
		-35.674	49.9864	0.282482	124.381	0.113976
		-35.6495	49.8858	0.277518	124.325	0.103784
		-35.625	49.777	0.302222	124.269	0.118099
		-35.6005	49.6601	0.277992	124.214	0.118077
		-35.576	49.5353	0.270097	124.159	0.118901
		-35.5515	49.4027	0.293148	124.105	0.115792
		-35.527	49.2623	0.304477	124.051	0.117701
		-35.5025	49.1142	0.31119	123.997	0.123469
		-35.4779	48.9585	0.323505	123.944	0.114056
		-35.4534	48.7954	0.274149	123.89	0.12465
		-35.4289	48.625	0.340979	123.836	0.123493
		-35.4044	48.4473	0.353893	123.782	0.11655
		-35.3799	48.2626	0.713115	123.726	0.120149
		-35.3554	48.0708	0.226615	123.669	0.118638
		-35.3309	47.8722	0.374556	123.61	0.108602
		-35.3064	47.6669	0.343509	123.548	0.118045
		-35.2819	47.4549	0.335809	123.484	0.113115
		-35.2574	47.2364	0.349338	123.417	0.114796
		-35.2328	47.0115	0.345625	123.347	0.119316
		-35.2083	46.7804	0.351863	123.272	0.11656
		-35.1838	46.5431	0.34324	123.193	0.108491
		-35.1593	46.2998	0.342616	123.11	0.110418
		-35.1348	46.0506	0.34689	123.021	0.127043
		-35.1103	45.7957	0.342755	122.926	0.130725
		-35.0858	45.535	0.339159	122.825	0.11683
		-35.0613	45.2689	0.339201	122.717	0.113222
		-35.0368	44.9973	0.340211	122.602	0.116911
		-35.0123	44.7204	0.344782	122.48	0.117379
		-34.9877	44.4383	0.330755	122.349	0.131712
		-34.9632	44.1512	0.394324	122.211	0.122092
		-34.9387	43.8591	0.331827	122.065	0.120299
		-34.9142	43.5622	0.442824	121.912	0.117323
		-34.8897	43.2607	0.343907	121.752	0.117582
		-34.8652	42.9545	0.388476	121.585	0.12316
		-34.8407	42.644	0.388717	121.412	0.123512
		-34.8162	42.3291	0.365445	121.234	0.118284
		-34.7917	42.0102	0.426104	121.051	0.116934
		-34.7672	41.6872	0.405415	120.865	0.118846
		-34.7426	41.3603	0.427215	120.675	0.122376
		-34.7181	41.0298	0.369424	120.483	0.125702
		-34.6936	40.6958	0.35766	120.29	0.124259
		-34.6691	40.3584	0.429899	120.096	0.1151
		-34.6446	40.0178	0.387309	119.903	0.124602
		-34.6201	39.6743	0.36349	119.71	0.120776
		-34.5956	39.328	0.329906	119.519	0.115881
		-34.5711	38.9792	0.34443	119.33	0.114006
		-34.5466	38.628	0.388279	119.144	0.115995
		-34.5221	38.2747	0.380106	118.961	0.10994
		-34.4975	37.9195	0.334473	118.782	0.110012
		-34.473	37.5626	0.31447	118.608	0.110947
		-34.4485	37.2044	0.374043	118.439	0.120281
		-34.424	36.8449	0.327934	118.275	0.112328
		-34.3995	36.4846	0.359683	118.116	0.12181
		-34.375	36.1236	0.341692	117.964	0.114777
		-34.3505	35.7623	0.338321	117.817	0.122338
		-34.326	35.4008	0.343271	117.677	0.121553
		-34.3015	35.0395	0.339686	117.543	0.116773
		-34.277	34.6786	0.345703	117.416	0.116614
		-34.2525	34.3184	0.334557	117.295	0.124372
		-34.2279	33.9591	0.338142	117.181	0.118159
		-34.2034	33.6009	0.334635	117.072	0.115023
		-34.1789	33.2442	0.338246	116.97	0.112157
		-34.1544	32.8891	0.335342	116.872	0.124233
		-34.1299	32.5359	0.337153	116.78	0.113197
		-34.1054	32.1848	0.332033	116.691	0.124105
		-34.0809	31.8359	0.331559	116.606	0.12402
		-34.0564	31.4895	0.33459	116.523	0.1104
		-34.0319	31.1457	0.338959	116.443	0.106579
		-34.0074	30.8047	0.331368	116.365	0.12506
		-33.9828	30.4665	0.340059	116.287	0.108319
		-33.9583	30.1313	0.334489	116.211	0.125524
		-33.9338	29.7992	0.328865	116.136	0.123059
		-33.9093	29.4702	0.334131	116.061	0.120639
		-33.8848	29.1443	0.340919	115.987	0.111062
		-33.8603	28.8217	0.337032	115.913	0.109673
		-33.8358	28.5022	0.342637	115.84	0.114563
		-33.8113	28.1858	0.343709	115.768	0.117045
		-33.7868	27.8726	0.331358	115.696	0.116081
		-33.7623	27.5624	0.31517	115.625	0.105994
		-33.7377	27.2552	0.335759	115.556	0.106869
		-33.7132	26.9508	0.33264	115.487	0.110051
		-33.6887	26.6491	0.353778	115.419	0.105086
		-33.6642	26.3499	0.333272	115.353	0.109744
		-33.6397	26.0532	0.32164	115.288	0.112491
		-33.6152	25.7587	0.321274	115.224	0.115935
		-33.5907	25.4662	0.29233	115.161	0.112109
		-33.5662	25.1756	0.26899	115.1	0.108604
		-33.5417	24.8866	0.312129	115.04	0.112209
		-33.5172	24.599	0.302782	114.981	0.112708
		-33.4926	24.3126	0.298223	114.924	0.118968
		-33.4681	24.0271	0.314502	114.867	0.118921
		-33.4436	23.7424	0.289554	114.812	0.111911
		-33.4191	23.4582	0.319996	114.758	0.11016
		-33.3946	23.1743	0.278031	114.704	0.114094
		-33.3701	22.8904	0.303533	114.652	0.120927
		-33.3456	22.6063	0.29792	114.6	0.118084
		-33.3211	22.3218	0.293607	114.548	0.112337
		-33.2966	22.0367	0.301371	114.497	0.109022
		-33.2721	21.7508	0.300227	114.445	0.095658
		-33.2475	21.4639	0.298465	114.393	0.116403
		-33.223	21.1759	0.309428	114.34	0.110695
		-33.1985	20.8865	0.311607	114.284	0.11488
		-33.174	20.5956	0.301265	114.226	0.112796
		-33.1495	20.3031	0.308629	114.165	0.10744
		-33.125	20.0088	0.306573	114.1	0.108282
		-33.1005	19.7126	0.305299	114.03	0.110592
		-33.076	19.4145	0.301077	113.954	0.122278
		-33.0515	19.1144	0.310247	113.872	0.113149
		-33.027	18.8122	0.294424	113.783	0.112011
		-33.0025	18.5079	0.32123	113.686	0.103135
		-32.9779	18.2014	0.306826	113.581	0.10627
		-32.9534	17.8927	0.312701	113.467	0.120554
		-32.9289	17.5819	0.28745	113.346	0.113334
		-32.9044	17.269	0.284908	113.216	0.107278
		-32.8799	16.9539	0.281458	113.078	0.114165
		-32.8554	16.6368	0.291866	112.933	0.118907
		-32.8309	16.3177	0.31824	112.781	0.115752
		-32.8064	15.9968	0.279254	112.624	0.107267
		-32.7819	15.674	0.287844	112.461	0.112534
		-32.7574	15.3495	0.298616	112.295	0.105788
		-32.7328	15.0235	0.290021	112.125	0.105484
		-32.7083	14.6959	0.301998	111.952	0.117352
		-32.6838	14.3671	0.295099	111.778	0.106783
		-32.6593	14.0371	0.282331	111.603	0.10811
		-32.6348	13.7061	0.295798	111.428	0.105356
		-32.6103	13.3743	0.288584	111.253	0.120644
		-32.5858	13.0418	0.290553	111.079	0.102648
		-32.5613	12.7087	0.283982	110.906	0.111433
		-32.5368	12.3753	0.300913	110.734	0.110163
		-32.5123	12.0418	0.291944	110.564	0.119396
		-32.4877	11.7083	0.301805	110.395	0.121974
		-32.4632	11.3749	0.293851	110.228	0.117167
		-32.4387	11.042	0.29485	110.063	0.118939
		-32.4142	10.7096	0.295038	109.899	0.124525
		-32.3897	10.3779	0.287033	109.736	0.109216
		-32.3652	10.0471	0.297298	109.575	0.105447
		-32.3407	9.71741	0.290036	109.414	0.114081
		-32.3162	9.38892	0.292898	109.254	0.127901
		-32.2917	9.06182	0.299636	109.095	0.099899
		-32.2672	8.73624	0.288676	108.935	0.132766
		-32.2426	8.41233	0.290123	108.775	0.115972
		-32.2181	8.09021	0.291748	108.615	0.105938
		-32.1936	7.77002	0.2933	108.454	0.111543
		-32.1691	7.45185	0.286564	108.292	0.101091
		-32.1446	7.13582	0.290274	108.13	0.087848
		-32.1201	6.822	0.291036	107.967	0.095023
		-32.0956	6.51049	0.303612	107.804	0.092775
		-32.0711	6.20135	0.301828	107.642	0.121903
		-32.0466	5.89464	0.30626	107.481	0.105899
		-32.0221	5.59039	0.288341	107.323	0.10378
		-31.9975	5.28865	0.303354	107.168	0.100236
		-31.973	4.98943	0.278675	107.017	0.093149
		-31.9485	4.69275	0.269144	106.871	0.09478
		-31.924	4.3986	0.263108	106.732	0.119708
		-31.8995	4.10697	0.274815	106.598	0.104778
		-31.875	3.81784	0.248126	106.472	0.115715
		-31.8505	3.53117	0.412122	106.353	0.100997
		-31.826	3.24692	0.320345	106.24	0.113103
		-31.8015	2.96503	0.281792	106.134	0.098409
		-31.777	2.68545	0.333917	106.034	0.119483
		-31.7525	2.4081	0.34179	105.94	0.108891
		-31.7279	2.1329	0.29526	105.85	0.103757
		-31.7034	1.85977	0.335606	105.765	0.11556
		-31.6789	1.58862	0.252722	105.683	0.107173
		-31.6544	1.31936	0.249224	105.604	0.106927
		-31.6299	1.05187	0.278114	105.527	0.111973
		-31.6054	0.786074	0.272709	105.452	0.10762
		-31.5809	0.52185	0.301487	105.378	0.100653
		-31.5564	0.259094	0.304728	105.305	0.09872
		-31.5319	-0.002303	0.293985	105.232	0.102199
		-31.5074	-0.262453	0.290068	105.16	0.100439
		-31.4828	-0.521464	0.279405	105.088	0.11316
		-31.4583	-0.779445	0.314287	105.015	0.109195
		-31.4338	-1.03651	0.294881	104.942	0.106819
		-31.4093	-1.29275	0.293139	104.868	0.100063
		-31.3848	-1.54828	0.286612	104.793	0.108353
		-31.3603	-1.80319	0.309535	104.717	0.102948
		-31.3358	-2.05758	0.3017	104.639	0.108071
		-31.3113	-2.31155	0.291799	104.56	0.111241
		-31.2868	-2.56516	0.298703	104.479	0.105066
		-31.2623	-2.81852	0.294519	104.396	0.118633
		-31.2377	-3.07169	0.288731	104.311	0.108957
		-31.2132	-3.32474	0.290614	104.224	0.115259
		-31.1887	-3.57773	0.29829	104.135	0.105546
		-31.1642	-3.83072	0.298209	104.043	0.111642
		-31.1397	-4.08375	0.29179	103.948	0.109214
		-31.1152	-4.33688	0.289687	103.851	0.106337
		-31.0907	-4.59013	0.28631	103.75	0.105844
		-31.0662	-4.84352	0.299936	103.646	0.105189
		-31.0417	-5.09709	0.293665	103.539	0.103819
		-31.0172	-5.35084	0.294194	103.428	0.116048
		-30.9926	-5.60478	0.296552	103.313	0.101293
		-30.9681	-5.8589	0.293493	103.194	0.10056
		-30.9436	-6.11319	0.294427	103.071	0.113035
		-30.9191	-6.36763	0.297691	102.944	0.112428
		-30.8946	-6.62221	0.282494	102.812	0.115056
		-30.8701	-6.87688	0.291252	102.676	0.108399
		-30.8456	-7.13161	0.297759	102.536	0.112888
		-30.8211	-7.38636	0.29839	102.392	0.112023
		-30.7966	-7.64107	0.29223	102.244	0.117005
		-30.7721	-7.89568	0.294453	102.092	0.106224
		-30.7475	-8.15014	0.288605	101.936	0.111044
		-30.723	-8.40437	0.296544	101.777	0.097732
		-30.6985	-8.65831	0.285622	101.614	0.104933
		-30.674	-8.91188	0.290075	101.448	0.098021
		-30.6495	-9.16501	0.299743	101.279	0.108644
		-30.625	-9.41761	0.296776	101.107	0.103326
		-30.6005	-9.66961	0.300655	100.933	0.087028
		-30.576	-9.92092	0.312953	100.757	0.112221
		-30.5515	-10.1715	0.291227	100.579	0.118511
		-30.527	-10.4212	0.30778	100.4	0.104283
		-30.5025	-10.6699	0.288791	100.22	0.108512
		-30.4779	-10.9177	0.307621	100.039	0.108608
		-30.4534	-11.1644	0.293637	99.858	0.113185
		-30.4289	-11.4099	0.27721	99.6766	0.115384
		-30.4044	-11.6542	0.286058	99.495	0.105242
		-30.3799	-11.8973	0.305906	99.3131	0.102002
		-30.3554	-12.139	0.262709	99.131	0.106416
		-30.3309	-12.3794	0.315971	98.9483	0.106247
		-30.3064	-12.6183	0.298099	98.765	0.099075
		-30.2819	-12.8558	0.25027	98.5807	0.111916
		-30.2574	-13.0918	0.304428	98.3952	0.102486
		-30.2328	-13.3263	0.356778	98.2081	0.10551
		-30.2083	-13.5593	0.400344	98.0193	0.10489
		-30.1838	-13.7908	0.303117	97.8284	0.123428
		-30.1593	-14.0208	0.377145	97.6353	0.111004
		-30.1348	-14.2493	0.35154	97.4398	0.120647
		-30.1103	-14.4764	0.364752	97.2416	0.112553
		-30.0858	-14.7019	0.361735	97.0406	0.112425
		-30.0613	-14.926	0.361192	96.8365	0.120486
		-30.0368	-15.1487	0.356592	96.6292	0.109759
		-30.0123	-15.3701	0.363385	96.4184	0.10032
		-29.9877	-15.5901	0.360558	96.204	0.110709
		-29.9632	-15.8089	0.37407	95.9858	0.111549
		-29.9387	-16.0264	0.346984	95.7638	0.1166
		-29.9142	-16.2427	0.330671	95.5377	0.120122
		-29.8897	-16.4578	0.369982	95.3078	0.094627
		-29.8652	-16.6719	0.46909	95.074	0.103336
		-29.8407	-16.8849	0.559283	94.8365	0.105353
		-29.8162	-17.0968	0.494818	94.5955	0.101058
		-29.7917	-17.3078	0.3319	94.3515	0.103585
		-29.7672	-17.5178	0.281091	94.1047	0.115109
		-29.7426	-17.7268	0.360511	93.8558	0.112484
		-29.7181	-17.9349	0.276714	93.6053	0.095567
		-29.6936	-18.142	0.301039	93.3539	0.100573
		-29.6691	-18.3483	0.290868	93.1023	0.118964
		-29.6446	-18.5536	0.291105	92.8513	0.107133
		-29.6201	-18.7579	0.308862	92.6016	0.115771
		-29.5956	-18.9612	0.27133	92.3541	0.125022
		-29.5711	-19.1636	0.288402	92.1096	0.099914
		-29.5466	-19.3648	0.298196	91.8687	0.124848
		-29.5221	-19.565	0.284767	91.6319	0.096261
		-29.4975	-19.7639	0.289855	91.3998	0.124433
		-29.473	-19.9616	0.297318	91.1728	0.113483
		-29.4485	-20.158	0.284833	90.9508	0.129278
		-29.424	-20.353	0.290351	90.7342	0.128045
		-29.3995	-20.5465	0.289787	90.5227	0.105622
		-29.375	-20.7384	0.291537	90.3163	0.111855
		-29.3505	-20.9286	0.291599	90.1146	0.109712
		-29.326	-21.1169	0.287389	89.9174	0.124048
		-29.3015	-21.3034	0.286016	89.7243	0.100654
		-29.277	-21.4879	0.287333	89.5349	0.122207
		-29.2525	-21.6702	0.291158	89.349	0.107622
		-29.2279	-21.8503	0.288118	89.166	0.111303
		-29.2034	-22.028	0.288034	88.9859	0.104693
		-29.1789	-22.2032	0.292689	88.8084	0.109472
		-29.1544	-22.3759	0.294397	88.6333	0.114309
		-29.1299	-22.5459	0.284959	88.4605	0.098991
		-29.1054	-22.7131	0.291509	88.2899	0.111409
		-29.0809	-22.8775	0.286743	88.1213	0.121742
		-29.0564	-23.0388	0.284485	87.9547	0.111661
		-29.0319	-23.1972	0.286183	87.7899	0.111394
		-29.0074	-23.3524	0.294502	87.6268	0.107679
		-28.9828	-23.5045	0.286436	87.4653	0.110956
		-28.9583	-23.6533	0.290203	87.3053	0.114243
		-28.9338	-23.7988	0.286812	87.1467	0.113682
		-28.9093	-23.941	0.290283	86.9895	0.114265
		-28.8848	-24.0799	0.285225	86.8336	0.115763
		-28.8603	-24.2154	0.297407	86.6791	0.111285
		-28.8358	-24.3474	0.289902	86.5258	0.104752
		-28.8113	-24.4761	0.275781	86.374	0.11494
		-28.7868	-24.6014	0.299152	86.2235	0.11479
		-28.7623	-24.7234	0.298185	86.0744	0.108159
		-28.7377	-24.8419	0.270528	85.9268	0.114421
		-28.7132	-24.9571	0.27581	85.7808	0.113183
		-28.6887	-25.069	0.24092	85.6363	0.110454
		-28.6642	-25.1777	0.318966	85.4934	0.113029
		-28.6397	-25.2831	0.346125	85.3522	0.114033
		-28.6152	-25.3854	0.280008	85.2128	0.113054
		-28.5907	-25.4845	0.360703	85.0752	0.107309
		-28.5662	-25.5805	0.363273	84.9393	0.106057
		-28.5417	-25.6735	0.544927	84.8054	0.110822
		-28.5172	-25.7635	0.340901	84.6732	0.110798
		-28.4926	-25.8506	0.366175	84.5429	0.116045
		-28.4681	-25.9348	0.367094	84.4144	0.109777
		-28.4436	-26.0161	0.372909	84.2876	0.107747
		-28.4191	-26.0946	0.281286	84.1625	0.106494
		-28.3946	-26.1704	0.350027	84.0388	0.110234
		-28.3701	-26.2434	0.376335	83.9166	0.116474
		-28.3456	-26.3136	0.279873	83.7956	0.11127
		-28.3211	-26.3812	0.323786	83.6758	0.10366
		-28.2966	-26.446	0.273249	83.5572	0.110799
		-28.2721	-26.508	0.333656	83.4397	0.110089
		-28.2475	-26.5673	0.282531	83.3234	0.110589
		-28.223	-26.6238	0.291128	83.2083	0.110354
		-28.1985	-26.6775	0.309273	83.0945	0.10278
		-28.174	-26.7284	0.317578	82.9821	0.105954
		-28.1495	-26.7762	0.315093	82.871	0.128354
		-28.125	-26.8211	0.314415	82.7615	0.0983
		-28.1005	-26.8629	0.306052	82.6534	0.109294
		-28.076	-26.9015	0.310483	82.5469	0.112593
		-28.0515	-26.9368	0.307389	82.4419	0.124006
		-28.027	-26.9687	0.306028	82.3382	0.127638
		-28.0025	-26.9971	0.310586	82.2357	0.103185
		-27.9779	-27.0219	0.306109	82.134	0.11532
		-27.9534	-27.0429	0.303565	82.0329	0.118119
		-27.9289	-27.0599	0.314431	81.9318	0.08339
		-27.9044	-27.0729	0.309094	81.8302	0.166275
		-27.8799	-27.0816	0.303925	81.7276	0.135686
		-27.8554	-27.0861	0.314379	81.6233	0.132378
		-27.8309	-27.086	0.309659	81.5167	0.130764
		-27.8064	-27.0812	0.310525	81.4075	0.142442
		-27.7819	-27.0717	0.310982	81.2952	0.14516
		-27.7574	-27.0572	0.309731	81.1796	0.107588
		-27.7328	-27.0377	0.307239	81.0608	0.13858
		-27.7083	-27.013	0.307592	80.9388	0.126901
		-27.6838	-26.9831	0.302371	80.8139	0.132931
		-27.6593	-26.9478	0.307553	80.6866	0.087948
		-27.6348	-26.907	0.30234	80.5574	0.102259
		-27.6103	-26.8607	0.30924	80.4267	0.096117
		-27.5858	-26.8088	0.314191	80.2951	0.097717
		-27.5613	-26.7514	0.30888	80.163	0.09051
		-27.5368	-26.6884	0.300523	80.0306	0.083278
		-27.5123	-26.6197	0.310472	79.8984	0.100158
		-27.4877	-26.5456	0.316661	79.7661	0.108726
		-27.4632	-26.4659	0.307486	79.6339	0.110869
		-27.4387	-26.3809	0.298967	79.5016	0.094291
		-27.4142	-26.2905	0.315512	79.3688	0.096444
		-27.3897	-26.195	0.294433	79.2354	0.112919
		-27.3652	-26.0945	0.313678	79.101	0.093816
		-27.3407	-25.9891	0.30123	78.9654	0.102959
		-27.3162	-25.8792	0.323176	78.8283	0.098737
		-27.2917	-25.7648	0.330473	78.6896	0.105157
		-27.2672	-25.6464	0.349959	78.5492	0.093065
		-27.2426	-25.524	0.277958	78.407	0.09921
		-27.2181	-25.3982	0.355012	78.2629	0.088033
		-27.1936	-25.2691	0.294699	78.1172	0.088412
		-27.1691	-25.1371	0.472157	77.9698	0.095579
		-27.1446	-25.0026	0.408772	77.821	0.105064
		-27.1201	-24.8659	0.568573	77.6707	0.091508
		-27.0956	-24.7275	0.458763	77.5193	0.10031
		-27.0711	-24.5877	0.341225	77.3669	0.098994
		-27.0466	-24.4469	0.380784	77.2137	0.098574
		-27.0221	-24.3055	0.372153	77.0598	0.102602
		-26.9975	-24.164	0.374583	76.9054	0.107022
		-26.973	-24.0228	0.360411	76.7507	0.103172
		-26.9485	-23.8823	0.360515	76.5958	0.104655
		-26.924	-23.7429	0.359178	76.4407	0.104913
		-26.8995	-23.6051	0.354025	76.2856	0.099179
		-26.875	-23.4692	0.358913	76.1304	0.094053
		-26.8505	-23.3358	0.352543	75.9751	0.097422
		-26.826	-23.2051	0.351448	75.8199	0.101712
		-26.8015	-23.0775	0.35369	75.6646	0.099143
		-26.777	-22.9535	0.369731	75.5093	0.100506
		-26.7525	-22.8334	0.365083	75.3539	0.103219
		-26.7279	-22.7175	0.348063	75.1986	0.090554
		-26.7034	-22.6062	0.371122	75.0432	0.096303
		-26.6789	-22.4998	0.373508	74.888	0.099292
		-26.6544	-22.3985	0.344924	74.7328	0.100922
		-26.6299	-22.3026	0.339552	74.5778	0.098444
		-26.6054	-22.2125	0.381221	74.423	0.103948
		-26.5809	-22.1282	0.297603	74.2684	0.098828
		-26.5564	-22.05	0.363883	74.1143	0.097562
		-26.5319	-21.9781	0.356227	73.9606	0.097674
		-26.5074	-21.9127	0.335429	73.8076	0.10078
		-26.4828	-21.8538	0.311595	73.6553	0.104532
		-26.4583	-21.8016	0.328968	73.5039	0.102446
		-26.4338	-21.7562	0.339407	73.3535	0.10072
		-26.4093	-21.7176	0.330187	73.2044	0.094213
		-26.3848	-21.6859	0.325963	73.0565	0.095044
		-26.3603	-21.6611	0.335162	72.9102	0.098176
		-26.3358	-21.6431	0.337528	72.7655	0.105666
		-26.3113	-21.632	0.321142	72.6226	0.102833
		-26.2868	-21.6277	0.327709	72.4816	0.101928
		-26.2623	-21.6302	0.32744	72.3428	0.104228
		-26.2377	-21.6392	0.336486	72.2063	0.09933
		-26.2132	-21.6548	0.554011	72.0722	0.101007
		-26.1887	-21.6768	0.479617	71.9408	0.102013
		-26.1642	-21.705	0.381347	71.812	0.101365
		-26.1397	-21.7393	0.274323	71.686	0.107216
		-26.1152	-21.7795	0.321888	71.5627	0.11353
		-26.0907	-21.8254	0.340027	71.442	0.102169
		-26.0662	-21.8768	0.332851	71.3237	0.092234
		-26.0417	-21.9335	0.376582	71.2076	0.094202
		-26.0172	-21.9952	0.28872	71.0936	0.099819
		-25.9926	-22.0616	0.339491	70.9814	0.093637
		-25.9681	-22.1325	0.31387	70.8706	0.108794
		-25.9436	-22.2077	0.31924	70.761	0.092557
		-25.9191	-22.2868	0.320637	70.6523	0.107239
		-25.8946	-22.3696	0.31274	70.5444	0.111372
		-25.8701	-22.4557	0.30851	70.437	0.094774
		-25.8456	-22.5449	0.319963	70.3299	0.109797
		-25.8211	-22.6369	0.339944	70.2233	0.101436
		-25.7966	-22.7313	0.320642	70.1171	0.101105
		-25.7721	-22.8278	0.323977	70.0114	0.10819
		-25.7475	-22.9262	0.326355	69.9064	0.096655
		-25.723	-23.0261	0.328546	69.8021	0.102379
		-25.6985	-23.1272	0.323532	69.6988	0.096412
		-25.674	-23.2291	0.33364	69.5965	0.110151
		-25.6495	-23.3317	0.332983	69.4955	0.099386
		-25.625	-23.4345	0.328675	69.3957	0.108046
		-25.6005	-23.5374	0.327851	69.2973	0.104458
		-25.576	-23.6399	0.323003	69.2005	0.09978
		-25.5515	-23.7419	0.330963	69.1051	0.105544
		-25.527	-23.843	0.33203	69.0112	0.104043
		-25.5025	-23.9429	0.329775	68.919	0.102957
		-25.4779	-24.0415	0.327185	68.8283	0.101691
		-25.4534	-24.1385	0.322613	68.7391	0.103949
		-25.4289	-24.2337	0.317678	68.6514	0.099987
		-25.4044	-24.3268	0.320991	68.565	0.10401
		-25.3799	-24.4176	0.327822	68.4799	0.10488
		-25.3554	-24.506	0.321825	68.3957	0.099633
		-25.3309	-24.5918	0.336976	68.3125	0.103544
		-25.3064	-24.6748	0.333224	68.2298	0.101657
		-25.2819	-24.7549	0.314235	68.1476	0.098226
		-25.2574	-24.8319	0.327388	68.0656	0.10341
		-25.2328	-24.9059	0.324188	67.9836	0.107617
		-25.2083	-24.9765	0.321974	67.9015	0.100658
		-25.1838	-25.044	0.312651	67.8191	0.106774
		-25.1593	-25.108	0.320124	67.7363	0.10582
		-25.1348	-25.1687	0.321971	67.6532	0.101769
		-25.1103	-25.2261	0.322112	67.5696	0.100623
		-25.0858	-25.28	0.312635	67.4856	0.091638
		-25.0613	-25.3306	0.333952	67.4012	0.099651
		-25.0368	-25.378	0.339398	67.3164	0.102679
		-25.0123	-25.422	0.305443	67.2315	0.099038
		-24.9877	-25.4629	0.321732	67.1465	0.100002
		-24.9632	-25.5008	0.326278	67.0615	0.101335
		-24.9387	-25.5356	0.329316	66.9769	0.105502
		-24.9142	-25.5677	0.38318	66.8928	0.100348
		-24.8897	-25.597	0.381007	66.8096	0.107392
		-24.8652	-25.6237	0.337547	66.7275	0.106951
		-24.8407	-25.6481	0.327157	66.6468	0.093996
		-24.8162	-25.6703	0.328124	66.5678	0.103931
		-24.7917	-25.6904	0.332258	66.4908	0.104046
		-24.7672	-25.7086	0.33194	66.4161	0.103629
		-24.7426	-25.7252	0.323264	66.3442	0.102827
		-24.7181	-25.7403	0.328861	66.2754	0.101692
		-24.6936	-25.7541	0.334006	66.2101	0.095543
		-24.6691	-25.7668	0.330367	66.1492	0.099786
		-24.6446	-25.7787	0.330889	66.0932	0.105441
		-24.6201	-25.7899	0.319628	66.0432	0.100105
		-24.5956	-25.8006	0.283879	66	0.110758
		-24.5711	-25.811	0.334137	65.9645	0.08534
		-24.5466	-25.8214	0.365227	65.9375	0.101622
		-24.5221	-25.8318	0.3463	65.9192	0.092819
		-24.4975	-25.8424	0.415075	65.9096	0.113093
		-24.473	-25.8534	0.481562	65.908	0.119042
		-24.4485	-25.865	0.473795	65.9128	0.114159
		-24.424	-25.8773	0.451743	65.9222	0.107784
		-24.3995	-25.8903	0.388885	65.9334	0.119447
		-24.375	-25.9043	0.306874	65.9437	0.168631
		-24.3505	-25.9193	0.334175	65.9499	0.115819
		-24.326	-25.9355	0.328731	65.9492	0.143818
		-24.3015	-25.9527	0.436107	65.9393	0.111143
		-24.277	-25.9712	0.413188	65.9182	0.107906
		-24.2525	-25.991	0.445766	65.8848	0.141386
		-24.2279	-26.012	0.311144	65.8387	0.126595
		-24.2034	-26.0343	0.384384	65.7802	0.11098
		-24.1789	-26.0578	0.380777	65.71	0.09135
		-24.1544	-26.0826	0.381796	65.6296	0.115771
		-24.1299	-26.1085	0.371073	65.5404	0.101692
		-24.1054	-26.1356	0.316764	65.4442	0.127374
		-24.0809	-26.1638	0.337157	65.3425	0.091937
		-24.0564	-26.1929	0.342918	65.2371	0.114667
		-24.0319	-26.2229	0.363931	65.1291	0.101154
		-24.0074	-26.2536	0.370774	65.0198	0.112969
		-23.9828	-26.285	0.368498	64.9101	0.120926
		-23.9583	-26.3168	0.354586	64.8006	0.109844
		-23.9338	-26.349	0.34704	64.6918	0.108857
		-23.9093	-26.3813	0.351237	64.584	0.104467
		-23.8848	-26.4137	0.356384	64.4774	0.095363
		-23.8603	-26.4458	0.352796	64.3721	0.100415
		-23.8358	-26.4776	0.354104	64.2683	0.100867
		-23.8113	-26.5089	0.353052	64.1658	0.103399
		-23.7868	-26.5394	0.355242	64.0647	0.109677
		-23.7623	-26.5689	0.356433	63.965	0.102325
		-23.7377	-26.5973	0.348899	63.8667	0.107097
		-23.7132	-26.6244	0.345652	63.7698	0.108991
		-23.6887	-26.6499	0.349648	63.6743	0.104312
		-23.6642	-26.6737	0.354075	63.5802	0.096529
		-23.6397	-26.6955	0.346954	63.4875	0.101109
		-23.6152	-26.7152	0.348642	63.3961	0.106471
		-23.5907	-26.7326	0.355207	63.3062	0.097937
		-23.5662	-26.7476	0.351987	63.2176	0.109536
		-23.5417	-26.7598	0.352976	63.1304	0.103699
		-23.5172	-26.7693	0.349495	63.0444	0.109158
		-23.4926	-26.7758	0.352669	62.9595	0.103553
		-23.4681	-26.7793	0.351476	62.8756	0.107781
		-23.4436	-26.7795	0.34737	62.7926	0.104053
		-23.4191	-26.7765	0.347953	62.7104	0.114522
		-23.3946	-26.7702	0.35287	62.6288	0.098303
		-23.3701	-26.7604	0.357005	62.5477	0.097916
		-23.3456	-26.7472	0.366938	62.467	0.102811
		-23.3211	-26.7305	0.357281	62.3869	0.11367
		-23.2966	-26.7104	0.354384	62.3073	0.093177
		-23.2721	-26.6868	0.357235	62.2287	0.10701
		-23.2475	-26.6598	0.346115	62.1512	0.10056
		-23.223	-26.6294	0.359866	62.0756	0.087822
		-23.1985	-26.5959	0.390284	62.0028	0.108066
		-23.174	-26.5592	0.354377	61.9339	0.081752
		-23.1495	-26.5195	0.338655	61.8706	0.116526
		-23.125	-26.477	0.392074	61.8147	0.111073
		-23.1005	-26.4318	0.385405	61.7687	0.1342
		-23.076	-26.3841	0.345035	61.7351	0.103535
		-23.0515	-26.3341	0.415802	61.7171	0.119572
		-23.027	-26.2822	0.377286	61.7173	0.122867
		-23.0025	-26.2284	0.529009	61.7386	0.111516
		-22.9779	-26.1731	0.335652	61.7835	0.085757
		-22.9534	-26.1165	0.328609	61.8535	0.115864
		-22.9289	-26.059	0.321156	61.9498	0.154035
		-22.9044	-26.0007	0.325443	62.0722	0.16846
		-22.8799	-25.942	0.320333	62.2197	0.153577
		-22.8554	-25.8832	0.317036	62.3899	0.155974
		-22.8309	-25.8246	0.322767	62.5794	0.152812
		-22.8064	-25.7665	0.324343	62.784	0.140795
		-22.7819	-25.7091	0.317066	62.9987	0.268454
		-22.7574	-25.6528	0.3257	63.218	0.304058
		-22.7328	-25.5979	0.318427	63.4366	0.12951
		-22.7083	-25.5447	0.345295	63.6493	0.144438
		-22.6838	-25.4933	0.307128	63.8516	0.141454
		-22.6593	-25.4441	0.332859	64.0396	0.138418
		-22.6348	-25.3974	0.294923	64.2106	0.152282
		-22.6103	-25.3533	0.413018	64.3625	0.134962
		-22.5858	-25.312	0.392007	64.494	0.138331
		-22.5613	-25.2739	0.441217	64.6045	0.14225
		-22.5368	-25.239	0.340702	64.6939	0.144477
		-22.5123	-25.2076	0.394963	64.7624	0.141436
		-22.4877	-25.1798	0.347054	64.8104	0.137587
		-22.4632	-25.1557	0.36938	64.8386	0.139557
		-22.4387	-25.1355	0.382838	64.8476	0.134345
		-22.4142	-25.1192	0.360414	64.8382	0.144362
		-22.3897	-25.107	0.399864	64.8112	0.13076
		-22.3652	-25.0989	0.411899	64.7678	0.147023
		-22.3407	-25.0949	0.396017	64.7087	0.155447
		-22.3162	-25.0952	0.388258	64.6353	0.156457
		-22.2917	-25.0996	0.395123	64.5487	0.134644
		-22.2672	-25.1083	0.369843	64.4504	0.15918
		-22.2426	-25.1211	0.39495	64.3417	0.134704
		-22.2181	-25.1382	0.394946	64.2241	0.282901
		-22.1936	-25.1593	0.411029	64.0992	0.14285
		-22.1691	-25.1845	0.381617	63.9683	0.140251
		-22.1446	-25.2137	0.381555	63.8329	0.217714
		-22.1201	-25.2469	0.393302	63.6942	0.218029
		-22.0956	-25.2838	0.386156	63.5535	0.181355
		-22.0711	-25.3245	0.395168	63.4116	0.144708
		-22.0466	-25.3689	0.378186	63.2695	0.142293
		-22.0221	-25.4167	0.402865	63.1276	0.143993
		-21.9975	-25.4679	0.384807	62.9866	0.146794
		-21.973	-25.5223	0.394769	62.8467	0.116551
		-21.9485	-25.5798	0.392957	62.7083	0.094448
		-21.924	-25.6403	0.385861	62.5714	0.13295
		-21.8995	-25.7036	0.383861	62.4365	0.129721
		-21.875	-25.7695	0.397179	62.3035	0.115943
		-21.8505	-25.8379	0.384637	62.1726	0.113075
		-21.826	-25.9085	0.389545	62.044	0.112744
		-21.8015	-25.9813	0.38598	61.9177	0.117339
		-21.777	-26.056	0.388443	61.7936	0.112402
		-21.7525	-26.1325	0.380987	61.6716	0.105722
		-21.7279	-26.2105	0.385053	61.5516	0.107887
		-21.7034	-26.2899	0.388356	61.4333	0.099749
		-21.6789	-26.3704	0.39402	61.3166	0.110592
		-21.6544	-26.4519	0.3804	61.2011	0.105383
		-21.6299	-26.5342	0.385465	61.0868	0.112558
		-21.6054	-26.617	0.388321	60.9735	0.102362
		-21.5809	-26.7001	0.390148	60.8611	0.109636
		-21.5564	-26.7834	0.387751	60.7496	0.118486
		-21.5319	-26.8666	0.396674	60.639	0.110382
		-21.5074	-26.9496	0.384474	60.5291	0.10251
		-21.4828	-27.032	0.378549	60.4201	0.103261
		-21.4583	-27.1137	0.382694	60.3119	0.108306
		-21.4338	-27.1946	0.388802	60.2043	0.105826
		-21.4093	-27.2743	0.388964	60.0974	0.109591
		-21.3848	-27.3528	0.402798	59.991	0.105029
		-21.3603	-27.4298	0.394549	59.8853	0.112252
		-21.3358	-27.5052	0.390677	59.7801	0.110844
		-21.3113	-27.5787	0.395379	59.6755	0.115031
		-21.2868	-27.6503	0.394071	59.5716	0.107481
		-21.2623	-27.7198	0.375905	59.4684	0.112959
		-21.2377	-27.787	0.38648	59.3659	0.11
		-21.2132	-27.8518	0.388935	59.2643	0.11093
		-21.1887	-27.9142	0.386863	59.1636	0.110395
		-21.1642	-27.974	0.401278	59.0638	0.108883
		-21.1397	-28.0311	0.390787	58.965	0.110677
		-21.1152	-28.0856	0.375574	58.8673	0.104907
		-21.0907	-28.1373	0.393691	58.7706	0.111846
		-21.0662	-28.1863	0.383138	58.6749	0.110297
[truncated: 2,083 more rows]

## Sheet: Fig. 5a
Fig. 5a
		Endogenous							Overexpressed
		Concentretion of Mg2+ (mM)	ΔF/F						Concentretion of Mg2+ (mM)	ΔF/F
		0	-0.00282	-0.00794513	0.0119032				0	-0.01413	-0.00603994	0.0259267
		0.5	0.239925	0.180073	0.179637				0.5	0.392696	0.28465	0.308463
		1	0.323302	0.262587	0.273547				1	0.480559	0.353219	0.445356
		2	0.395065	0.370221	0.347819				2	0.569478	0.448889	0.515067
		5	0.417943	0.369536	0.378804				5	0.597465	0.457315	0.544007
		R332A							R332K
		Concentretion of Mg2+ (mM)	ΔF/F						Concentretion of Mg2+ (mM)	ΔF/F
		0	0.008442	0.0454851	0.0120375				0	0.02984	0.0467633	0.0261517
		0.5	0.298267	0.260022	0.328774				0.5	0.279828	0.284193	0.260395
		1	0.410447	0.346399	0.407759				1	0.388849	0.399545	0.328234
		2	0.418775	0.402888	0.453012				2	0.426848	0.445601	0.383259
		5	0.428995	0.413935	0.455327				5	0.444707	0.464845	0.37152
		R332E
		Concentretion of Mg2+ (mM)	ΔF/F
		0	0.004309	0.0433526	0.0246358
		0.5	0.32234	0.28724	0.301064
		1	0.45627	0.387448	0.384786
		2	0.496557	0.445973	0.427273
		5	0.484473	0.451913	0.436028

## Sheet: Fig. 5b
	Fig. 5b	Endogenous					Overexpressed
		Treatment	ΔF/F				Treatment	ΔF/F
		DMSO	0.209323	0.278277	0.26121		DMSO	0.413615	0.47027	0.407966
		FCCP	0.164781	0.155634	0.183385		FCCP	0.206455	0.188436	0.242978
		DMSO	0.262192	0.27888	0.31712		DMSO	0.450992	0.453691	0.402453
		Valinomycin	0.180655	0.17033	0.217157		Valinomycin	0.300824	0.2039	0.296816

## Sheet: Fig. 5c
	Fig. 5c
		Z (Å)	Number of coordinate waters
			replica1	replica2	replica3
		30	6	6	6
		29	6	6	6
		28	6	6	6
		27	6	6	6
		26	5	6	6
		25	5	6	6
		24	4	6	6
		23	4	6	6
		22	4	6	5
		21	4	6	4
		20	4	6	4
		19	4	4	4
		18	4	4	4
		17	4	4	4
		16	4	4	4
		15	4	4	4
		14	4	4	4
		13	4	4	4
		12	4	4	4
		11	4	4	4
		10	4	4	4
		9	4	4	4
		8	4	4	4
		7	5	5	5
		6	5	5	5
		5	6	5	6
		4	6	6	6
		3	6	6	6
		2	6	6	6
		1	6	6	6
		0	6	6	6
		-1	6	6	6
		-2	6	6	6
		-3	6	6	6
		-4	6	6	6
		-5	6	6	6
		-6	6	6	6
		-7	6	6	6
		-8	6	6	6
		-9	6	6	6
		-10	6	6	6
		-11	6	6	6
		-12	6	6	6
		-13	6	6	6
		-14	6	6	6
		-15	6	6	6
		-16	6	6	6
		-17	6	6	6
		-18	6	6	6
		-19	6	6	6
		-20	6	6	6
		-21	6	6	6
		-22	6	6	6
		-23	6	6	6
		-24	6	6	6
		-25	6	6	6
		-26	6	6	6
		-27	6	6	6
		-28	6	6	6
		-29	6	6	6
		-30	6	6	6
		-31	6	6	6
		-32	6	6	6
		-33	6	6	6
		-34	6	5	6
		-35	6	5	6
		-36	5	4	5
		-37	5	5	5
		-38	5	5	5
		-39	4	5	4
		-40	4	6	4
		-41	4	6	4
		-42	4	6	5
		-43	4	6	5
		-44	4	6	5
		-45	4	6	6
		-46	4	6	6
		-47	4	6	6
		-48	5	6	6
		-49	5	6	6
		-50	5	6	6
		-51	5	6	6
		-52	5	6	6
		-53	5	6	6
		-54	5	6	6
		-55	6	6	6
		-56	6	6	6
		-57	6	6	6
		-58	6	6	6
		-59	6	6	6
		-60	6	6	6
		-61	6	6	6
		-62	6	6	6
		-63	6	6	6
		-64	6	6	6
		-65	6	6	6
		-66	6	6	6
		-67	6	6	6
		-68	6	6	6
		-69	6	6	6
		-70	6	6	6

## Sheet: Supplementary Fig. 8a
	Supplementary Fig. 8a
		Time (ns)	Mrs2-withCl-		Mrs2-withCl-		Mrs2-withCl-
			rms_replica1 (Å)	moving average	rms_replica2 (Å)	moving average	rms_replica3 (Å)	moving average
		0	0	0.88252	0	0.878	0	0.96704
		0.4	1.0931	1.12388	0.9455	1.1172	1.0611	1.2605
		0.8	1.024	1.18858	1.0951	1.17618	1.1212	1.31382
		1.2	1.1148	1.26782	1.129	1.18712	1.3665	1.34256
		1.6	1.1807	1.35636	1.2204	1.1979	1.2864	1.33864
		2	1.2068	1.39668	1.196	1.18644	1.4673	1.3585
		2.4	1.4166	1.42308	1.2404	1.19526	1.3277	1.35082
		2.8	1.4202	1.40348	1.1498	1.21004	1.2649	1.35628
		3.2	1.5575	1.39956	1.1829	1.22644	1.3469	1.41624
		3.6	1.3823	1.36978	1.1631	1.24694	1.3857	1.42482
		4	1.3388	1.3974	1.2401	1.29212	1.4289	1.41074
		4.4	1.3186	1.42428	1.3143	1.3247	1.355	1.4217
		4.8	1.4006	1.48484	1.2318	1.36312	1.5647	1.4494
		5.2	1.4086	1.5126	1.2854	1.39618	1.3898	1.42922
		5.6	1.5204	1.53764	1.389	1.39546	1.3153	1.42822
		6	1.4732	1.55812	1.403	1.42592	1.4837	1.46534
		6.4	1.6214	1.59868	1.5064	1.43278	1.4935	1.4483
		6.8	1.5394	1.60592	1.3971	1.42032	1.4638	1.43034
		7.2	1.5338	1.60864	1.2818	1.44954	1.3848	1.41854
		7.6	1.6228	1.63486	1.5413	1.5213	1.5009	1.46864
		8	1.676	1.64688	1.4373	1.52196	1.3985	1.47678
		8.4	1.6576	1.65496	1.4441	1.54404	1.4037	1.49894
		8.8	1.553	1.65798	1.5432	1.56878	1.4048	1.52258
		9.2	1.6649	1.66602	1.6406	1.57752	1.6353	1.57322
		9.6	1.6829	1.67196	1.5446	1.57668	1.5416	1.57464
		10	1.7164	1.6541	1.5477	1.59338	1.5093	1.60734
		10.4	1.6727	1.61282	1.5678	1.60658	1.5219	1.63238
		10.8	1.5932	1.62282	1.5869	1.6616	1.658	1.67468
		11.2	1.6946	1.65448	1.6364	1.68942	1.6424	1.6765
		11.6	1.5936	1.66528	1.6281	1.72318	1.7051	1.66106
		12	1.51	1.70148	1.6137	1.76808	1.6345	1.65522
		12.4	1.7227	1.7358	1.8429	1.79986	1.7334	1.66064
		12.8	1.7515	1.7352	1.726	1.79194	1.6671	1.64658
		13.2	1.7486	1.74752	1.8052	1.77676	1.5652	1.66932
		13.6	1.7746	1.74298	1.8526	1.7591	1.6759	1.67112
		14	1.6816	1.72398	1.7726	1.71848	1.6616	1.6634
		14.4	1.7197	1.7145	1.8033	1.65714	1.6631	1.66942
		14.8	1.8131	1.73036	1.6501	1.63048	1.7808	1.66044
		15.2	1.7259	1.72966	1.7169	1.62876	1.5742	1.61192
		15.6	1.6796	1.77608	1.6495	1.62182	1.6373	1.5816
		16	1.6342	1.83486	1.4659	1.59096	1.6917	1.56288
		16.4	1.799	1.909	1.67	1.61534	1.6182	1.56532
		16.8	1.8096	1.91984	1.6415	1.59094	1.5382	1.56168
		17.2	1.958	1.89314	1.6822	1.60894	1.4226	1.6034
		17.6	1.9735	1.8464	1.4952	1.57612	1.5437	1.6591
		18	2.0049	1.79938	1.5878	1.58924	1.7039	1.70746
		18.4	1.8532	1.76466	1.548	1.58528	1.6	1.71494
		18.8	1.6761	1.74222	1.7315	1.58772	1.7468	1.70772
		19.2	1.7243	1.79404	1.5181	1.53736	1.7011	1.6576
		19.6	1.7384	1.80018	1.5608	1.54946	1.7855	1.66762
		20	1.8313	1.80948	1.568	1.56942	1.7413	1.68026
		20.4	1.741	1.82122	1.5602	1.56936	1.5639	1.6767
		20.8	1.9352	1.8405	1.4797	1.5644	1.4962	1.71588
		21.2	1.755	1.83864	1.5786	1.6069	1.7512	1.76878
		21.6	1.7849	1.83688	1.6606	1.63376	1.8487	1.78894
		22	1.89	1.82802	1.5677	1.63066	1.7235	1.78454
		22.4	1.8374	1.8221	1.5354	1.6205	1.7598	1.79054
		22.8	1.9259	1.81586	1.6922	1.60234	1.7607	1.79084
		23.2	1.7462	1.77724	1.7129	1.58936	1.852	1.80526
		23.6	1.7406	1.8007	1.6451	1.59594	1.8267	1.79066
		24	1.8604	1.81688	1.5169	1.61594	1.7535	1.77194
		24.4	1.8062	1.79628	1.4446	1.6739	1.7613	1.78022
		24.8	1.7328	1.80752	1.6273	1.74904	1.8328	1.76814
		25.2	1.8635	1.82858	1.7458	1.7641	1.779	1.7664
		25.6	1.8215	1.81698	1.7451	1.78266	1.7331	1.74612
		26	1.7574	1.82096	1.8067	1.7905	1.7949	1.73416
		26.4	1.8624	1.82306	1.8203	1.78076	1.7009	1.712
		26.8	1.8381	1.83912	1.7026	1.7769	1.8241	1.74246
		27.2	1.8055	1.8498	1.8386	1.81612	1.6776	1.74016
		27.6	1.8414	1.8391	1.7843	1.80116	1.6733	1.78148
		28	1.7679	1.86622	1.758	1.77542	1.6841	1.81972
		28.4	1.9427	1.91056	1.801	1.76466	1.8532	1.85452
		28.8	1.8915	1.89196	1.8987	1.74044	1.8126	1.83694
		29.2	1.752	1.89732	1.7638	1.70828	1.8842	1.8216
		29.6	1.977	1.94298	1.6556	1.7008	1.8645	1.79562
		30	1.9896	1.93916	1.7042	1.7231	1.8581	1.78854
		30.4	1.8497	1.94922	1.6799	1.71798	1.7653	1.80404
		30.8	1.9183	1.99846	1.7379	1.68614	1.7359	1.7811
		31.2	1.9803	2.01086	1.7264	1.668	1.7543	1.7985
		31.6	1.9579	2.00052	1.7671	1.64876	1.8291	1.79934
		32	2.0399	2.01798	1.6786	1.61078	1.9356	1.7871
		32.4	2.0959	2.0204	1.5207	1.58414	1.6506	1.78226
		32.8	1.9803	2.01296	1.6472	1.61526	1.8229	1.83768
		33.2	1.9286	2.01514	1.6302	1.61028	1.7585	1.82676
		33.6	2.0452	2.04096	1.5772	1.62408	1.7679	1.82274
		34	2.052	2.03684	1.5454	1.62662	1.9114	1.8521
		34.4	2.0587	2.02304	1.6763	1.66174	1.9277	1.83792
		34.8	1.9912	1.99576	1.6223	1.69894	1.7683	1.82924
		35.2	2.0577	1.97684	1.6992	1.72304	1.7384	1.84932
		35.6	2.0246	1.96544	1.5899	1.70904	1.9147	1.83772
		36	1.983	1.95378	1.721	1.72814	1.8405	1.79864
		36.4	1.9223	1.98562	1.8623	1.72034	1.8843	1.76328
		36.8	1.8966	2.01918	1.7428	1.68338	1.8687	1.77326
		37.2	2.0007	2.06692	1.6292	1.6708	1.6804	1.7792
		37.6	1.9663	2.08066	1.6854	1.69606	1.7193	1.83016
		38	2.1422	2.09284	1.682	1.70134	1.6637	1.85936
		38.4	2.0901	2.02304	1.6775	1.73524	1.9342	1.9055
		38.8	2.1353	1.98508	1.6799	1.77256	1.8984	1.88004
		39.2	2.0694	1.9306	1.7555	1.82336	1.9352	1.895
		39.6	2.0272	1.8894	1.7118	1.83802	1.8653	1.9206
		40	1.7932	1.85282	1.8515	1.87942	1.8944	1.92406
		40.4	1.9003	1.87684	1.8641	1.88552	1.8069	1.91666
		40.8	1.8629	1.89362	1.9339	1.88054	1.9732	1.94554
		41.2	1.8634	1.9002	1.8288	1.86664	2.0632	1.92998
		41.6	1.8443	1.91212	1.9188	1.84876	1.8826	1.88022
		42	1.9133	1.93148	1.882	1.8129	1.8574	1.86726
		42.4	1.9842	1.95544	1.8392	1.7985	1.9513	1.87878
		42.8	1.8958	1.93512	1.8644	1.7647	1.8954	1.87384
		43.2	1.923	1.94104	1.7394	1.7462	1.8144	1.8712
		43.6	1.9411	1.93866	1.7395	1.73492	1.8178	1.86198
		44	2.0331	1.91648	1.81	1.73554	1.915	1.86368
		44.4	1.8826	1.89956	1.6702	1.72712	1.9266	1.83314
		44.8	1.9254	1.89866	1.7719	1.76448	1.8822	1.80956
		45.2	1.9111	1.8874	1.683	1.8008	1.7683	1.8076
		45.6	1.8302	1.9247	1.7426	1.83294	1.8263	1.8262
		46	1.9485	1.97076	1.7679	1.8637	1.7623	1.8441
		46.4	1.8781	1.98078	1.857	1.86052	1.8087	1.89624
		46.8	1.8691	1.98874	1.9535	1.81828	1.8724	1.94014
		47.2	2.0976	2.02748	1.8437	1.78074	1.8613	1.96394
		47.6	2.0605	1.99982	1.8964	1.75646	1.9158	1.98016
		48	1.9986	2.01358	1.752	1.73324	2.023	1.97916
		48.4	1.9179	2.00572	1.6458	1.73864	2.0282	1.9689
		48.8	2.0628	2.01678	1.7658	1.7616	1.9914	1.95764
		49.2	1.9593	2.02574	1.7223	1.7502	1.9424	1.92464
		49.6	2.1293	2.0473	1.7803	1.75966	1.9108	1.9377
		50	1.9593	2.02506	1.779	1.74582	1.9717	1.96132
		50.4	1.9732	2.05054	1.7606	1.7416	1.9719	1.9487
		50.8	2.1076	2.05062	1.7088	1.7399	1.8264	1.9396
		51.2	2.0671	2.01802	1.7696	1.7757	2.0077	1.97492
		51.6	2.0181	1.98892	1.7111	1.77574	2.0289	1.95064
		52	2.0867	2.00354	1.7579	1.78096	1.9086	1.93354
		52.4	1.9736	1.97808	1.7521	1.76258	1.9264	1.95966
		52.8	1.9446	2.00668	1.8878	1.76868	2.003	1.97354
		53.2	1.9216	2.05602	1.7698	1.76074	1.8863	1.96614
		53.6	2.0912	2.1132	1.7372	1.74934	1.9434	1.9834
		54	1.9594	2.09924	1.666	1.74842	2.0392	1.96762
		54.4	2.1166	2.09564	1.7826	1.75462	1.9958	1.948
		54.8	2.1913	2.07514	1.8481	1.72522	1.966	1.92704
		55.2	2.2075	2.05356	1.7128	1.72482	1.9726	1.91554
		55.6	2.0214	2.0154	1.7326	1.7324	1.8645	1.89556
		56	1.9414	2.03408	1.697	1.74542	1.9411	1.90842
		56.4	2.0141	2.0804	1.6356	1.74356	1.891	1.92178
		56.8	2.0834	2.1111	1.8461	1.76028	1.9085	1.9413
		57.2	2.0167	2.12436	1.7507	1.7378	1.8727	1.93966
		57.6	2.1148	2.12812	1.7977	1.73626	1.9288	1.94872
		58	2.173	2.1508	1.6877	1.70778	2.0079	1.9597
		58.4	2.1676	2.1461	1.7192	1.73934	1.9886	1.9415
		58.8	2.1497	2.13336	1.7337	1.77314	1.9003	1.94506
		59.2	2.0355	2.10516	1.743	1.80722	1.918	1.94226
		59.6	2.2282	2.10748	1.6553	1.85938	1.9837	1.91618
		60	2.1495	2.06968	1.8455	1.91198	1.9169	1.88662
		60.4	2.1039	2.06246	1.8882	1.92608	2.0064	1.87598
		60.8	2.0087	2.04876	1.9041	1.9905	1.8863	1.85324
		61.2	2.0471	2.05364	2.0038	2.04276	1.7876	1.87128
		61.6	2.0392	2.07602	1.9183	2.03164	1.8359	1.88972
		62	2.1134	2.08046	1.916	2.04336	1.8637	1.914
		62.4	2.0354	2.08458	2.2103	2.06658	1.8927	1.94568
		62.8	2.0331	2.088	2.1654	2.01452	1.9765	1.94874
		63.2	2.159	2.0942	1.9482	1.9649	1.8798	1.92514
		63.6	2.0614	2.08646	1.9769	1.96282	1.9573	1.9226
		64	2.134	2.10992	2.0321	1.95908	2.0221	1.92566
		64.4	2.0525	2.14	1.95	1.97332	1.908	1.88648
		64.8	2.0641	2.20162	1.9173	1.9816	1.8585	1.87526
		65.2	2.1203	2.24144	1.9378	1.97926	1.8671	1.88426
		65.6	2.1787	2.25418	1.9582	1.99148	1.9726	1.90324
		66	2.2844	2.28576	2.1033	2.01934	1.8262	1.88562
		66.4	2.3606	2.28728	1.9914	1.9976	1.8519	1.87714
		66.8	2.2632	2.29008	1.9056	1.96366	1.9035	1.9071
		67.2	2.184	2.30148	1.9989	1.96218	1.962	1.9418
		67.6	2.3366	2.32378	2.0975	1.94122	1.8845	1.95662
		68	2.292	2.34636	1.9946	1.87386	1.7838	1.98376
		68.4	2.3746	2.33314	1.8217	1.83796	2.0017	2.03674
		68.8	2.3202	2.2923	1.8982	1.82136	2.077	2.03476
		69.2	2.2955	2.26214	1.8941	1.83458	2.0361	2.01918
		69.6	2.4495	2.26354	1.7607	1.8377	2.0202	2.01568
		70	2.2259	2.2268	1.8151	1.8543	2.0487	2.01772
		70.4	2.1704	2.20422	1.7387	1.87464	1.9918	2.03432
		70.8	2.1694	2.19974	1.9643	1.91358	1.9991	2.01446
		71.2	2.3025	2.2269	1.9097	1.89654	2.0186	2.031
		71.6	2.2658	2.19588	1.8437	1.86152	2.0304	2.03208
		72	2.113	2.19254	1.9168	1.8616	2.1317	2.0435
		72.4	2.148	2.1985	1.9334	1.83934	1.8925	2.01644
		72.8	2.3052	2.21316	1.8791	1.81182	2.0818	2.01622
		73.2	2.1474	2.17888	1.7346	1.81094	2.024	1.94934
		73.6	2.2491	2.18128	1.8441	1.82128	2.0875	1.96186
		74	2.1428	2.15652	1.8055	1.81892	1.9964	1.8945
		74.4	2.2213	2.14524	1.7958	1.82674	1.8914	1.87532
		74.8	2.1338	2.12978	1.8747	1.8378	1.7474	1.89836
		75.2	2.1594	2.12912	1.7863	1.85344	2.0866	1.94124
		75.6	2.1253	2.1448	1.8323	1.86762	1.7507	1.9174
		76	2.0864	2.15378	1.8446	1.90714	1.9005	1.94954
		76.4	2.144	2.17222	1.8511	1.92012	2.0066	1.97524
		76.8	2.1305	2.19386	1.9529	1.9392	1.9618	1.95048
		77.2	2.2378	2.21576	1.8572	1.94812	1.9674	1.9243
		77.6	2.1702	2.21704	2.0299	1.95288	1.9114	1.91604
		78	2.1786	2.23066	1.9095	1.9328	2.029	1.95658
		78.4	2.2522	2.26856	1.9465	1.93518	1.8828	1.98024
		78.8	2.24	2.25698	1.9975	1.91558	1.8309	1.97982
		79.2	2.2442	2.2726	1.881	1.87192	1.9261	1.98606
		79.6	2.2383	2.28208	1.9295	1.8729	2.1141	1.98646
		80	2.3681	2.31226	1.9214	1.8605	2.1473	1.95074
		80.4	2.1943	2.33744	1.8485	1.8394	1.8807	1.92578
		80.8	2.3181	2.36012	1.7792	1.82312	1.8621	1.97088
		81.2	2.2916	2.35864	1.8859	1.8257	1.9281	2.03834
		81.6	2.3892	2.39548	1.8675	1.82982	1.9355	2.0795
		82	2.494	2.36292	1.8159	1.82946	2.0225	2.08622
		82.4	2.3077	2.31154	1.7671	1.83764	2.1062	2.0562
		82.8	2.3107	2.31188	1.7921	1.88428	2.1994	1.99842
		83.2	2.4758	2.30858	1.9065	1.93682	2.1339	1.9415
		83.6	2.2264	2.27596	1.8657	1.97494	1.9691	1.93118
		84	2.2371	2.32158	1.8568	2.01796	1.8724	1.92664
		84.4	2.3094	2.35298	2.0003	2.02406	1.8173	1.95674
		84.8	2.2942	2.34724	2.0548	2.064	1.9148	2.01582
		85.2	2.3127	2.3571	2.0971	2.09062	2.0823	2.05178
		85.6	2.4545	2.3592	2.0808	2.08234	1.9464	2.05426
		86	2.3941	2.31468	1.8873	2.07894	2.0229	2.07278
		86.4	2.2807	2.27942	2.2	2.1376	2.1127	2.09718
		86.8	2.3435	2.27596	2.1879	2.13064	2.0946	2.09916
		87.2	2.3232	2.23144	2.0557	2.11622	2.0947	2.09848
		87.6	2.2319	2.21348	2.0638	2.15474	2.039	2.08322
		88	2.2178	2.25106	2.1806	2.17764	2.1449	2.0549
		88.4	2.2634	2.31124	2.1652	2.16586	2.1226	2.04166
		88.8	2.1209	2.33192	2.1158	2.13536	2.0912	2.0093
		89.2	2.2334	2.39256	2.2483	2.1273	2.0184	2.02768
		89.6	2.4198	2.41348	2.1783	2.07866	1.8974	2.03674
		90	2.5187	2.40576	2.1217	2.0367	2.0787	2.08226
		90.4	2.3668	2.39694	2.0127	1.99594	1.9608	2.05166
		90.8	2.4241	2.3998	2.0755	1.99558	2.1831	2.04184
		91.2	2.338	2.37088	2.0051	2.00298	2.0637	2.01886
		91.6	2.3812	2.3497	1.9685	1.99264	2.125	2.0605
		92	2.4746	2.30934	1.9179	2.00914	1.9257	2.07532
		92.4	2.3811	2.2785	2.0109	2.04482	1.9117	2.12824
		92.8	2.2795	2.25466	2.1125	2.05428	2.0682	2.17214
		93.2	2.2321	2.2392	1.9534	2.06638	2.2719	2.2055
		93.6	2.1794	2.1913	2.051	2.1084	2.1991	2.20194
		94	2.3204	2.16112	2.0963	2.11734	2.1903	2.17728
		94.4	2.2619	2.13572	2.0582	2.13202	2.1312	2.19412
		94.8	2.2022	2.13748	2.173	2.22106	2.235	2.225
		95.2	1.9926	2.12714	2.1635	2.2537	2.2541	2.2307
		95.6	2.0285	2.1742	2.0957	2.28742	2.0758	2.20954
		96	2.1934	2.19176	2.1697	2.33344	2.2745	2.23486
		96.4	2.2707	2.18622	2.5034	2.33736	2.2856	2.21628
		96.8	2.1505	2.17708	2.3362	2.23456	2.2635	2.18326
		97.2	2.2279	2.19002	2.3321	2.19758	2.1483	2.1804
		97.6	2.1163	2.16638	2.3258	2.15968	2.2024	2.16842
		98	2.1657	2.19734	2.1893	2.07906	2.1816	2.15296
		98.4	2.225	2.23774	1.9894	2.06446	2.1205	2.13346
		98.8	2.2152	2.2368	2.1513	2.07054	2.2492	2.13248
		99.2	2.1097	2.24172	2.1426	2.04234	2.0884	2.09794
		99.6	2.2711	2.28734	1.9227	2.02766	2.1251	2.14472
		100	2.3677	2.28846	2.1163	2.03364	2.0841	2.1291
		100.4	2.2203	2.29148	2.0198	2.03246	2.1156	2.09756
		100.8	2.2398	2.28934	2.0103	2.04468	2.0765	2.06158
		101.2	2.3378	2.31374	2.0692	2.04564	2.3223	2.09798
		101.6	2.2767	2.34764	1.9526	2.02596	2.047	2.06672
		102	2.3828	2.3981	2.1104	2.02188	1.9264	2.08192
		102.4	2.2096	2.4196	2.0809	1.9817	1.9357	2.09202
		102.8	2.3618	2.4503	2.0151	1.97432	2.2585	2.10692
		103.2	2.5073	2.49242	1.9708	1.97422	2.166	2.08094
		103.6	2.529	2.46306	1.9322	1.98408	2.123	2.09308
		104	2.4903	2.42588	1.9095	1.98936	1.9769	2.07376
		104.4	2.3631	2.39948	2.044	1.99814	2.0102	2.0792
		104.8	2.5724	2.42	2.0146	2.0065	2.1286	2.10148
		105.2	2.3605	2.4004	2.0201	2.00826	2.2267	2.08234
		105.6	2.3431	2.40088	1.9586	2.03496	2.0264	2.0541
		106	2.3583	2.42234	1.9534	2.05534	2.0041	2.05408
		106.4	2.4657	2.43562	2.0858	2.10348	2.1216	2.07472
		106.8	2.4744	2.42258	2.0234	2.09858	2.0329	2.05902
		107.2	2.3629	2.41528	2.1536	2.11918	2.0855	2.07856
		107.6	2.4504	2.45032	2.0605	2.09982	2.0263	2.06396
		108	2.4247	2.48352	2.1941	2.10644	2.1073	2.05726
		108.4	2.4005	2.48234	2.0613	2.10398	2.0431	2.06402
		108.8	2.4379	2.49732	2.1264	2.1148	2.1306	2.06708
		109.2	2.5381	2.53208	2.0568	2.15466	2.0125	2.06154
		109.6	2.6164	2.5025	2.0936	2.19646	1.9928	2.04752
		110	2.4188	2.50174	2.1818	2.22186	2.1411	2.05786
		110.4	2.4754	2.53756	2.1154	2.20724	2.0584	2.0434
		110.8	2.6117	2.56948	2.3257	2.22998	2.1029	2.03836
		111.2	2.3902	2.56798	2.2658	2.24024	1.9424	2.02984
		111.6	2.6126	2.5868	2.2206	2.2168	2.0445	2.06382
		112	2.5979	2.58492	2.1087	2.19154	2.0688	2.0817
		112.4	2.635	2.6047	2.2291	2.15862	2.0332	2.07522
		112.8	2.6042	2.61624	2.377	2.13118	2.0603	2.07312
		113.2	2.4843	2.62758	2.1486	2.0789	2.1123	2.07686
		113.6	2.6032	2.65462	2.0943	2.0931	2.1339	2.07904
		114	2.6968	2.64936	1.9441	2.07952	2.0364	2.07026
		114.4	2.6927	2.62202	2.0919	2.1275	2.0227	2.04414
		114.8	2.6609	2.57304	2.1156	2.174	2.079	2.04924
		115.2	2.6195	2.51912	2.2196	2.18474	2.1232	2.03908
		115.6	2.5769	2.45348	2.0264	2.15552	2.09	2.01424
		116	2.5601	2.3844	2.184	2.17516	1.9058	1.98368
		116.4	2.4478	2.29658	2.3244	2.1726	2.0482	1.98192
		116.8	2.3913	2.2608	2.1693	2.15686	2.0282	1.9916
		117.2	2.2913	2.23972	2.0735	2.16372	1.999	2.03358
		117.6	2.2315	2.25836	2.1246	2.2081	1.9372	2.0404
		118	2.121	2.29508	2.1712	2.22832	1.897	2.0889
		118.4	2.2689	2.37488	2.2457	2.226	2.0966	2.12964
		118.8	2.2859	2.4181	2.2036	2.20416	2.2381	2.13942
		119.2	2.3845	2.4701	2.2954	2.1818	2.0331	2.11942
		119.6	2.4151	2.50782	2.2257	2.20032	2.1797	2.13794
		120	2.52	2.48276	2.1596	2.19838	2.1007	2.09892
		120.4	2.485	2.4213	2.1365	2.1963	2.1455	2.09112
		120.8	2.5459	2.36264	2.0918	2.20132	2.1381	2.08874
		121.2	2.5731	2.33574	2.388	2.21274	2.1257	2.08924
		121.6	2.2898	2.30824	2.216	2.11538	1.9846	2.06772
		122	2.2127	2.3297	2.1492	2.0626	2.0617	2.12026
		122.4	2.1917	2.34874	2.1616	2.01656	2.1336	2.14106
		122.8	2.4114	2.38128	2.1489	2.01386	2.1406	2.12544
		123.2	2.4356	2.34356	1.9012	1.9709	2.0181	2.12982
		123.6	2.3971	2.32438	1.9521	1.96872	2.2473	2.17024
		124	2.3079	2.2742	1.919	1.97596	2.1657	2.16392
		124.4	2.3544	2.27404	2.1481	1.9733	2.0555	2.16766
		124.8	2.2228	2.2517	1.9341	1.94688	2.1625	2.16528
		125.2	2.3397	2.25286	1.8903	1.97242	2.2202	2.1361
		125.6	2.1462	2.2181	1.9883	2.00566	2.2157	2.103
		126	2.3071	2.23806	1.9057	2.01212	2.1844	2.08458
		126.4	2.2427	2.25502	2.016	2.05092	2.0436	2.0644
		126.8	2.2286	2.27752	2.0618	2.03794	2.0166	2.09714
		127.2	2.1659	2.30414	2.0565	2.03304	2.0547	2.1333
		127.6	2.246	2.34546	2.0206	2.04028	2.1236	2.14718
		128	2.3919	2.35174	2.0997	2.06026	2.0835	2.1696
		128.4	2.3552	2.35086	1.9511	2.03762	2.2073	2.19224
		128.8	2.3617	2.34162	2.0373	2.0601	2.1974	2.16662
		129.2	2.3725	2.36386	2.0927	2.07946	2.1241	2.1441
		129.6	2.2774	2.36692	2.1205	2.08362	2.2357	2.13676
		130	2.3875	2.4034	1.9865	2.09174	2.1967	2.1227
		130.4	2.309	2.42296	2.0635	2.12136	2.0792	2.12534
		130.8	2.4729	2.42042	2.1341	2.12998	2.0848	2.1243
		131.2	2.3878	2.37732	2.1135	2.09954	2.0874	2.1391
		131.6	2.4598	2.34102	2.1611	2.07974	2.1654	2.15386
		132	2.4853	2.30914	2.1346	2.04006	2.2099	2.14474
		132.4	2.2963	2.27724	2.1066	2.02328	2.074	2.1347
		132.8	2.2574	2.31296	1.9819	2.02278	2.1588	2.15722
		133.2	2.2063	2.3518	2.0145	2.022	2.1612	2.15266
		133.6	2.3004	2.4191	1.9627	2.03368	2.1198	2.16698
		134	2.3258	2.47132	2.0507	2.06304	2.1597	2.19068
		134.4	2.4749	2.50358	2.1041	2.06026	2.1866	2.19972
		134.8	2.4516	2.52614	1.978	2.04046	2.136	2.24486
		135.2	2.5428	2.52308	2.0729	2.03864	2.2328	2.28424
		135.6	2.5615	2.52868	2.1095	2.0232	2.2383	2.24794
		136	2.4871	2.5149	2.0368	2.00542	2.2049	2.20774
		136.4	2.5877	2.52138	2.0051	2.0263	2.4123	2.18044
		136.8	2.4363	2.50976	1.9689	2.04572	2.3329	2.14512
		137.2	2.5708	2.50704	1.9957	2.10782	2.0513	2.10446
		137.6	2.4926	2.46416	2.0206	2.17098	2.0373	2.17444
		138	2.5195	2.42146	2.1412	2.21938	2.0684	2.23966
		138.4	2.5296	2.37242	2.1022	2.2519	2.2357	2.26602
		138.8	2.4227	2.35196	2.2794	2.25216	2.1296	2.2421
		139.2	2.3564	2.3418	2.3115	2.24356	2.4012	2.25096
		139.6	2.2791	2.37584	2.2626	2.21596	2.3634	2.21518
		140	2.2743	2.42224	2.3038	2.20018	2.2002	2.19374
		140.4	2.4273	2.44736	2.1035	2.18142	2.1161	2.24954
		140.8	2.3719	2.46298	2.2364	2.20492	2.1739	2.293
		141.2	2.5266	2.4652	2.1735	2.21954	2.2223	2.30118
		141.6	2.5111	2.45056	2.1837	2.26134	2.2562	2.28932
		142	2.3999	2.4469	2.21	2.28132	2.4792	2.26466
		142.4	2.5054	2.48248	2.221	2.3094	2.3334	2.21984
		142.8	2.383	2.49344	2.3095	2.31922	2.2148	2.16474
		143.2	2.4534	2.49384	2.3825	2.3113	2.163	2.15806
		143.6	2.4928	2.5011	2.2836	2.3006	2.1329	2.16888
		144	2.5778	2.47988	2.3504	2.29528	2.2551	2.19964
		144.4	2.5602	2.44348	2.2701	2.3131	2.0579	2.20638
		144.8	2.385	2.41586	2.2699	2.35036	2.1814	2.23594
		145.2	2.4897	2.4484	2.329	2.36886	2.2171	2.29276
		145.6	2.3867	2.4382	2.257	2.35762	2.2867	2.32502
		146	2.3958	2.48008	2.4395	2.39372	2.2888	2.30572
		146.4	2.4221	2.49004	2.4564	2.3766	2.2057	2.32028
		146.8	2.5477	2.5307	2.3624	2.34736	2.4655	2.32614
		147.2	2.4387	2.50474	2.2728	2.33484	2.3784	2.28494
		147.6	2.5961	2.51642	2.4375	2.3295	2.1902	2.26392
		148	2.4456	2.49574	2.3539	2.30408	2.3616	2.28362
		148.4	2.6254	2.4785	2.3102	2.31222	2.235	2.25304
		148.8	2.4179	2.44738	2.2998	2.29154	2.2595	2.27538
		149.2	2.4971	2.45724	2.2461	2.28584	2.2733	2.3013
		149.6	2.4927	2.44214	2.3104	2.28342	2.2887	2.31158
		150	2.3594	2.46678	2.3946	2.28156	2.2087	2.30434
		150.4	2.4698	2.48398	2.2068	2.24174	2.3467	2.33018
		150.8	2.4672	2.48896	2.2713	2.27072	2.3891	2.37126
		151.2	2.4216	2.52156	2.234	2.30374	2.3247	2.3861
		151.6	2.6159	2.53748	2.3011	2.3411	2.2525	2.3745
		152	2.4454	2.54976	2.1955	2.3126	2.3379	2.38314
		152.4	2.4947	2.5857	2.3517	2.31694	2.5521	2.37684
		152.8	2.6302	2.58898	2.4364	2.32474	2.4633	2.3302
		153.2	2.5012	2.55738	2.4208	2.32012	2.2667	2.32078
		153.6	2.6773	2.54196	2.1586	2.2959	2.2957	2.31524
		154	2.6251	2.49142	2.2172	2.31156	2.3064	2.28848
		154.4	2.5111	2.44734	2.3907	2.3053	2.3189	2.27018
		154.8	2.4722	2.43136	2.4133	2.2694	2.4162	2.25466
		155.2	2.4241	2.40698	2.2997	2.23212	2.239	2.21386
		155.6	2.4246	2.41186	2.2369	2.20318	2.1619	2.16516
		156	2.4047	2.43994	2.1859	2.19848	2.2149	2.17934
		156.4	2.4312	2.46406	2.2112	2.23618	2.2413	2.1684
		156.8	2.3503	2.48596	2.2269	2.2283	2.2122	2.1633
		157.2	2.4485	2.49102	2.155	2.24304	1.9955	2.16984
		157.6	2.565	2.48152	2.2134	2.27052	2.2328	2.23382
		158	2.5253	2.4552	2.3744	2.27996	2.1602	2.2449
		158.4	2.5407	2.41518	2.1718	2.28636	2.2158	2.27278
		158.8	2.3756	2.38052	2.3006	2.3445	2.2449	2.2925
		159.2	2.401	2.39756	2.2924	2.35588	2.3154	2.30742
		159.6	2.4334	2.40298	2.2606	2.35196	2.2882	2.34234
		160	2.3252	2.3934	2.4064	2.3473	2.2996	2.3613
		160.4	2.3674	2.42042	2.4625	2.30652	2.3144	2.37748
		160.8	2.4608	2.40786	2.3575	2.27004	2.3195	2.36708
		161.2	2.4281	2.40228	2.2728	2.23812	2.49	2.32512
		161.6	2.3855	2.40184	2.2373	2.24174	2.383	2.30798
		162	2.4603	2.38978	2.2025	2.27048	2.3805	2.33332
		162.4	2.3046	2.37036	2.2801	2.29786	2.2624	2.33062
		162.8	2.4329	2.39198	2.1979	2.29396	2.1097	2.3699
		163.2	2.4259	2.38652	2.2909	2.31314	2.4043	2.44414
		163.6	2.3252	2.35152	2.381	2.30042	2.5097	2.43774
		164	2.3632	2.34274	2.3394	2.3037	2.367	2.40752
		164.4	2.4127	2.35662	2.2606	2.32884	2.4588	2.36314
		164.8	2.4056	2.3521	2.2938	2.3546	2.4809	2.3046
		165.2	2.2509	2.35972	2.2273	2.34704	2.3723	2.26966
		165.6	2.2813	2.40182	2.3974	2.33322	2.3586	2.24338
		166	2.4326	2.41158	2.4651	2.2653	2.1451	2.24266
		166.4	2.3901	2.41516	2.3894	2.19008	2.1661	2.26594
		166.8	2.4437	2.4064	2.256	2.1381	2.3062	2.2774
		167.2	2.4614	2.41556	2.1582	2.13038	2.2409	2.29538
		167.6	2.3301	2.40718	2.0578	2.14054	2.355	2.30926
		168	2.4505	2.4216	2.089	2.13084	2.2615	2.27474
		168.4	2.3463	2.39874	2.1295	2.13178	2.2234	2.27134
		168.8	2.4895	2.40284	2.2174	2.1462	2.3961	2.2392
		169.2	2.4195	2.3737	2.209	2.14894	2.3103	2.16508
		169.6	2.4022	2.34644	2.0093	2.10852	2.1824	2.12624
		170	2.3362	2.34062	2.0937	2.11734	2.2445	2.15264
		170.4	2.3668	2.35118	2.2016	2.09572	2.0627	2.16628
		170.8	2.3438	2.35244	2.2311	2.09434	2.0255	2.21722
		171.2	2.2832	2.32692	2.0069	2.09352	2.1161	2.24802
		171.6	2.3731	2.3352	2.0534	2.12754	2.3144	2.26994
		172	2.389	2.31206	1.9856	2.1603	2.3127	2.274
		172.4	2.3731	2.2909	2.1947	2.1779	2.3174	2.24992
		172.8	2.2162	2.27942	2.227	2.19042	2.1795	2.22796
		173.2	2.3246	2.3109	2.177	2.17774	2.2257	2.2378
		173.6	2.2574	2.32776	2.2172	2.17688	2.3347	2.21184
		174	2.2832	2.36182	2.0736	2.17806	2.1923	2.22002
		174.4	2.3157	2.37366	2.2573	2.226	2.2076	2.24958
		174.8	2.3736	2.39108	2.1636	2.2503	2.2287	2.2758
		175.2	2.4089	2.39992	2.1727	2.30216	2.0959	2.28778
		175.6	2.4277	2.39606	2.2231	2.34496	2.3756	2.34726
		176	2.3424	2.37356	2.3133	2.38936	2.3401	2.35534
		176.4	2.4028	2.36254	2.3788	2.3862	2.3387	2.33144
		176.8	2.4178	2.3489	2.4229	2.4043	2.2886	2.32778
		177.2	2.3896	2.34604	2.3867	2.35654	2.3933	2.32592
		177.6	2.3152	2.3254	2.4451	2.34592	2.416	2.30854
		178	2.2873	2.34282	2.2975	2.32352	2.2206	2.28072
		178.4	2.3346	2.34806	2.4693	2.31444	2.3204	2.34592
		178.8	2.4035	2.34176	2.1841	2.26254	2.2793	2.36326
		179.2	2.2864	2.33528	2.3336	2.2717	2.3064	2.42468
		179.6	2.4023	2.35162	2.3331	2.22616	2.2769	2.46036
		180	2.3135	2.34788	2.2521	2.22614	2.5466	2.49472
		180.4	2.3031	2.348	2.2098	2.21794	2.4071	2.49384
		180.8	2.3711	2.3666	2.2299	2.22812	2.5864	2.4554
		181.2	2.3681	2.37472	2.1059	2.20446	2.4848	2.39302
		181.6	2.3836	2.37502	2.333	2.18568	2.4487	2.36296
		182	2.3141	2.36446	2.2111	2.14372	2.5422	2.3462
		182.4	2.3961	2.38324	2.2607	2.12112	2.2149	2.30428
		182.8	2.4117	2.35898	2.1116	2.1125	2.2745	2.34898
		183.2	2.3696	2.345	2.012	2.17794	2.3345	2.38836
		183.6	2.3308	2.32776	2.1232	2.2224	2.3649	2.43018
		184	2.408	2.3336	2.0981	2.26844	2.3326	2.44888
		184.4	2.2748	2.30632	2.2176	2.28632	2.4384	2.46782
		184.8	2.3418	2.30646	2.4388	2.26776	2.4714	2.44192
		185.2	2.2834	2.29074	2.2343	2.24448	2.5436	2.39726
		185.6	2.36	2.28162	2.3534	2.25382	2.4584	2.37614
		186	2.2716	2.24672	2.1875	2.23416	2.4273	2.3669
		186.4	2.2755	2.25702	2.1248	2.2455	2.3089	2.34646
		186.8	2.2632	2.26838	2.3224	2.32098	2.2481	2.37268
		187.2	2.2378	2.28936	2.281	2.33162	2.438	2.396
		187.6	2.1855	2.299	2.2551	2.34738	2.4122	2.3965
		188	2.3231	2.3248	2.2442	2.36518	2.3251	2.42302
		188.4	2.3323	2.2973	2.5022	2.38518	2.44	2.44152
		188.8	2.3681	2.2953	2.3756	2.387	2.3647	2.4238
		189.2	2.286	2.26506	2.3598	2.40306	2.4405	2.44256
		189.6	2.3145	2.24948	2.3441	2.42216	2.5448	2.39856
		190	2.1856	2.23858	2.3442	2.39404	2.4176	2.35682
		190.4	2.3223	2.25892	2.5113	2.389	2.3514	2.36344
		190.8	2.2169	2.27476	2.4559	2.36926	2.4585	2.36044
		191.2	2.2081	2.29994	2.4553	2.33962	2.2205	2.35134
		191.6	2.26	2.30834	2.2035	2.32074	2.3361	2.4065
		192	2.2873	2.32372	2.319	2.3537	2.4507	2.41462
		192.4	2.4015	2.3367	2.4126	2.35898	2.3364	2.3667
		192.8	2.3428	2.34024	2.3077	2.35974	2.413	2.3628
		193.2	2.2501	2.3477	2.3609	2.3509	2.4963	2.31964
		193.6	2.3369	2.36656	2.3683	2.3485	2.3767	2.25102
		194	2.3522	2.35624	2.3454	2.32956	2.2111	2.23036
		194.4	2.4192	2.3449	2.4164	2.35468	2.3169	2.23434
		194.8	2.3801	2.33488	2.2635	2.358	2.1972	2.22658
		195.2	2.3444	2.33478	2.3489	2.37794	2.1532	2.25118
		195.6	2.2853	2.33572	2.2736	2.34254	2.2734	2.2801
		196	2.2955	2.36054	2.471	2.34656	2.231	2.28006
		196.4	2.3691	2.36128	2.433	2.2884	2.2781	2.29294
		196.8	2.3796	2.34954	2.3632	2.25288	2.3202	2.32532
		197.2	2.3491	2.3365	2.1719	2.2368	2.2978	2.33606
		197.6	2.4094	2.34568	2.2937	2.27674	2.2732	2.33368
		198	2.2992	2.32882	2.1802	2.28806	2.2954	2.37004
		198.4	2.3104	2.33988	2.2554	2.3003	2.44	2.39922
		198.8	2.3144	2.3686	2.2828	2.27428	2.3739	2.37446
		199.2	2.395	2.36628	2.3716	2.25564	2.2859	2.3754
		199.6	2.3251	2.33708	2.3503	2.21902	2.455	2.383
		200	2.3545	2.3479	2.2414	2.18716	2.4413	2.40618
		200.4	2.454	2.33006	2.1253	2.18654	2.3162	2.40906
		200.8	2.3028	2.2748	2.1896	2.21478	2.3786	2.463
		201.2	2.249	2.2677	2.1885	2.25552	2.3239	2.47514
		201.6	2.3792	2.28478	2.191	2.29562	2.5709	2.50614
		202	2.2653	2.23842	2.2383	2.33024	2.4557	2.46744
		202.4	2.1777	2.2184	2.2665	2.34302	2.5859	2.48442
		202.8	2.2673	2.22572	2.3933	2.36396	2.4393	2.44612
		203.2	2.3344	2.22516	2.389	2.3276	2.4789	2.448
		203.6	2.1474	2.18682	2.3641	2.29484	2.3774	2.4018
		204	2.1652	2.19754	2.3022	2.259	2.5406	2.40924
		204.4	2.2143	2.19376	2.3712	2.26084	2.3944	2.39586
		204.8	2.2645	2.19704	2.2115	2.2626	2.4487	2.44108
		205.2	2.1427	2.17728	2.2252	2.29676	2.2479	2.42516
		205.6	2.201	2.15298	2.1849	2.3276	2.4146	2.4899
		206	2.1463	2.10256	2.3114	2.36578	2.4737	2.49454
		206.4	2.2307	2.09772	2.38	2.32638	2.6205	2.5248
		206.8	2.1657	2.109	2.3823	2.29004	2.3691	2.47558
		207.2	2.0212	2.10406	2.3794	2.28012	2.5716	2.4937
		207.6	1.9489	2.13236	2.3758	2.26152	2.4378	2.50712
		208	2.1221	2.17014	2.1144	2.23918	2.625	2.52848
		208.4	2.2871	2.1983	2.1983	2.252	2.3744	2.45146
		208.8	2.141	2.2032	2.3327	2.25722	2.4597	2.42744
		209.2	2.1627	2.2262	2.2864	2.25058	2.6387	2.40404
		209.6	2.1378	2.2481	2.2641	2.23556	2.5446	2.33716
		210	2.2629	2.28844	2.1785	2.27682	2.2399	2.29304
		210.4	2.3116	2.29608	2.2244	2.3019	2.2543	2.29114
		210.8	2.256	2.29572	2.2995	2.3201	2.3427	2.29434
		211.2	2.2722	2.29836	2.2113	2.36034	2.3043	2.29222
		211.6	2.3395	2.28028	2.4704	2.38084	2.324	2.29558
		212	2.3011	2.2874	2.3039	2.3376	2.2304	2.2936
		212.4	2.3098	2.3002	2.3154	2.3251	2.2703	2.27888
		212.8	2.2692	2.31816	2.5007	2.31112	2.3321	2.2538
		213.2	2.1818	2.31892	2.3138	2.27094	2.3211	2.23142
		213.6	2.3751	2.34888	2.2542	2.261	2.3141	2.2407
		214	2.3651	2.34256	2.2414	2.26514	2.1568	2.27296
		214.4	2.3996	2.32544	2.2455	2.2858	2.1449	2.30422
		214.8	2.273	2.31406	2.2998	2.3345	2.2202	2.3751
		215.2	2.3316	2.31036	2.2641	2.3782	2.3675	2.39158
		215.6	2.3435	2.30766	2.2749	2.43978	2.4754	2.35072
		216	2.2795	2.29002	2.3447	2.47592	2.3131	2.33622
		216.4	2.3427	2.29844	2.489	2.47382	2.4993	2.30082
		216.8	2.2545	2.30466	2.5183	2.45242	2.3026	2.23734
		217.2	2.3181	2.30588	2.572	2.4404	2.1632	2.27026
		217.6	2.2553	2.3199	2.4556	2.42686	2.4029	2.30772
		218	2.3216	2.31218	2.3342	2.44564	2.1361	2.27728
		218.4	2.3738	2.29354	2.382	2.47062	2.1819	2.28968
		218.8	2.2606	2.27556	2.4582	2.47306	2.4672	2.3003
		219.2	2.3882	2.26962	2.5043	2.42456	2.3505	2.28266
		219.6	2.2167	2.23376	2.5495	2.40038	2.2507	2.2524
		220	2.2284	2.23068	2.4591	2.35086	2.1981	2.24244
		220.4	2.2839	2.22646	2.3942	2.323	2.235	2.23044
		220.8	2.2309	2.22502	2.2157	2.32	2.379	2.22856
		221.2	2.2089	2.2137	2.3834	2.35644	2.1992	2.18568
		221.6	2.2013	2.20856	2.3019	2.35768	2.2009	2.19272
		222	2.2073	2.21196	2.3198	2.38178	2.1381	2.2045
		222.4	2.2767	2.21278	2.3792	2.38266	2.2256	2.25212
		222.8	2.1743	2.21498	2.3979	2.39982	2.1646	2.26784
		223.2	2.1832	2.22896	2.3896	2.40184	2.2344	2.30558
		223.6	2.2183	2.23116	2.4224	2.39296	2.2598	2.3526
		224	2.2114	2.25146	2.3242	2.3558	2.3762	2.35142
		224.4	2.2877	2.27712	2.465	2.34836	2.3042	2.35044
		224.8	2.2442	2.2947	2.408	2.3273	2.3533	2.34568
		225.2	2.1942	2.2736	2.3452	2.31658	2.4695	2.3057
		225.6	2.3198	2.30126	2.2366	2.31288	2.2539	2.29572
		226	2.3397	2.2889	2.287	2.3479	2.3713	2.34012
		226.4	2.3756	2.3188	2.3597	2.37378	2.2804	2.34716
		226.8	2.1387	2.29846	2.3544	2.35442	2.1534	2.35518
		227.2	2.3325	2.34122	2.3267	2.35128	2.4196	2.3929
		227.6	2.258	2.34974	2.4117	2.32846	2.4759	2.39692
		228	2.4892	2.32408	2.4164	2.31284	2.4065	2.38822
		228.4	2.2739	2.26248	2.2629	2.2901	2.3205	2.3927
		228.8	2.3525	2.28342	2.3387	2.33728	2.342	2.41888
		229.2	2.3751	2.26438	2.2126	2.34048	2.4397	2.47434
		229.6	2.1297	2.2464	2.3336	2.35952	2.4324	2.49406
		230	2.1812	2.2649	2.3027	2.3243	2.4289	2.4693
		230.4	2.3786	2.31064	2.4988	2.317	2.4514	2.48368
		230.8	2.2573	2.29516	2.3547	2.28408	2.6193	2.46814
		231.2	2.2852	2.2861	2.3078	2.26792	2.5383	2.41506
		231.6	2.2222	2.30774	2.1575	2.2718	2.3086	2.38402
		232	2.4099	2.30816	2.2662	2.319	2.5008	2.37994
		232.4	2.3012	2.28984	2.3342	2.31112	2.3737	2.31186
		232.8	2.212	2.277	2.2739	2.32108	2.3539	2.30432
		233.2	2.3934	2.31358	2.3272	2.35054	2.3831	2.27004
		233.6	2.2243	2.32758	2.3935	2.36108	2.2882	2.25302
		234	2.3183	2.38348	2.2268	2.3464	2.1604	2.28898
		234.4	2.237	2.42544	2.384	2.36082	2.336	2.31798
		234.8	2.3949	2.46388	2.4212	2.34334	2.1825	2.30178
		235.2	2.4634	2.45712	2.3799	2.31076	2.298	2.3298
		235.6	2.5038	2.46512	2.3201	2.27086	2.468	2.31584
		236	2.5281	2.45074	2.2989	2.24664	2.3054	2.30112
		236.4	2.4292	2.42744	2.2966	2.26498	2.255	2.32548
		236.8	2.3611	2.44574	2.2583	2.28214	2.3226	2.34012
		237.2	2.5034	2.46576	2.1804	2.29958	2.2282	2.35154
		237.6	2.4319	2.45078	2.199	2.3497	2.3944	2.385
		238	2.4116	2.43726	2.3906	2.40418	2.4272	2.36662
		238.4	2.5207	2.43936	2.3824	2.38908	2.3282	2.31364
		238.8	2.4612	2.42984	2.3455	2.3855	2.3797	2.3149
		239.2	2.4285	2.44928	2.431	2.38268	2.3955	2.28354
		239.6	2.3643	2.47538	2.4714	2.3783	2.3025	2.22364
		240	2.4221	2.4908	2.3151	2.39438	2.1623	2.21174
		240.4	2.4731	2.5055	2.3645	2.4507	2.3345	2.21614
		240.8	2.5584	2.4863	2.3314	2.46972	2.2229	2.16898
		241.2	2.559	2.44448	2.4091	2.50006	2.096	2.1755
		241.6	2.4414	2.42932	2.5518	2.50912	2.243	2.23726
		242	2.4956	2.42682	2.5967	2.503	2.1843	2.23938
		242.4	2.3771	2.40678	2.4596	2.4655	2.0987	2.2495
		242.8	2.3493	2.39472	2.4831	2.45462	2.2555	2.25504
		243.2	2.4832	2.41304	2.4544	2.43188	2.4048	2.22832
		243.6	2.4289	2.37494	2.5212	2.39776	2.2536	2.1799
		244	2.3954	2.36504	2.4092	2.35404	2.2349	2.18942
		244.4	2.3168	2.36472	2.4052	2.34896	2.1264	2.22582
		244.8	2.4409	2.36484	2.3694	2.36188	2.1219	2.26354
		245.2	2.2927	2.34636	2.2838	2.35924	2.1627	2.2886
		245.6	2.3794	2.33748	2.3026	2.388	2.3012	2.30056
		246	2.3938	2.33894	2.3838	2.4102	2.4169	2.3041
		246.4	2.3174	2.35906	2.4698	2.42838	2.315	2.27224
		246.8	2.3485	2.384	2.3562	2.4064	2.2472	2.25266
		247.2	2.2483	2.38924	2.4276	2.4135	2.2225	2.24236
		247.6	2.3867	2.42516	2.4136	2.39806	2.3189	2.24554
		248	2.4944	2.44758	2.4747	2.39482	2.2576	2.25806
		248.4	2.4421	2.4242	2.3599	2.3631	2.2171	2.26192
		248.8	2.3747	2.40626	2.3917	2.3633	2.1957	2.24744
		249.2	2.4279	2.42524	2.3504	2.37426	2.2384	2.25056
		249.6	2.4988	2.43294	2.3974	2.36076	2.3815	2.26352
		250	2.3775	2.42938	2.3161	2.36258	2.2769	2.2521
		250.4	2.3524	2.43652	2.3609	2.3677	2.1447	2.25728
		250.8	2.4696	2.41742	2.4465	2.38358	2.2113	2.28796
		251.2	2.4664	2.39318	2.2829	2.37266	2.3032	2.2951
		251.6	2.481	2.3771	2.4065	2.38786	2.3244	2.30158
		252	2.4132	2.3548	2.3417	2.37286	2.3028	2.2941
		252.4	2.2569	2.3568	2.4403	2.3925	2.2981	2.27108
		252.8	2.3484	2.37334	2.3919	2.39302	2.247	2.2579
		253.2	2.386	2.3928	2.3589	2.38654	2.3356	2.26248
		253.6	2.3695	2.39382	2.3315	2.37036	2.287	2.23946
		254	2.4232	2.43774	2.4399	2.37054	2.1877	2.19706
		254.4	2.3396	2.45258	2.4429	2.33844	2.2322	2.18898
		254.8	2.4457	2.44822	2.3595	2.3252	2.2699	2.14708
		255.2	2.3911	2.43226	2.278	2.3028	2.2205	2.1105
		255.6	2.5891	2.48076	2.3324	2.3126	2.075	2.10238
		256	2.4974	2.47278	2.2794	2.2983	2.1473	2.13916
		256.4	2.3178	2.4561	2.3767	2.32502	2.0227	2.1409
		256.8	2.3659	2.47194	2.2475	2.31818	2.087	2.173
		257.2	2.6336	2.47316	2.327	2.3124	2.1799	2.21842
		257.6	2.5492	2.41934	2.2609	2.2888	2.2589	2.22726
		258	2.414	2.39832	2.413	2.29102	2.156	2.21028
		258.4	2.397	2.3819	2.3425	2.26532	2.1832	2.22442
		258.8	2.372	2.34944	2.2186	2.24802	2.3141	2.23834
		259.2	2.3645	2.32584	2.209	2.29508	2.2241	2.21442
		259.6	2.4441	2.30726	2.272	2.3243	2.174	2.21098
		260	2.3319	2.2707	2.2845	2.31376	2.2267	2.23554
		260.4	2.2347	2.26118	2.256	2.29956	2.2528	2.24988
		260.8	2.254	2.28428	2.4539	2.32908	2.1945	2.2528
		261.2	2.2716	2.30508	2.3551	2.28294	2.2069	2.27014
		261.6	2.2613	2.32412	2.2193	2.25376	2.2968	2.26328
		262	2.2843	2.33102	2.2135	2.28238	2.2984	2.23724
		262.4	2.3502	2.34782	2.4036	2.32486	2.2674	2.24228
		262.8	2.358	2.32386	2.2232	2.30816	2.2812	2.25192
		263.2	2.3668	2.3314	2.2092	2.30404	2.1726	2.23228
		263.6	2.2958	2.3318	2.3624	2.27762	2.1666	2.2427
		264	2.3683	2.30036	2.4259	2.24418	2.3236	2.26608
		264.4	2.2304	2.281	2.3201	2.19914	2.3156	2.2513
		264.8	2.3957	2.28862	2.2026	2.19474	2.183	2.22652
		265.2	2.3688	2.24538	2.0771	2.1988	2.2247	2.22944
		265.6	2.1386	2.23028	2.1952	2.22856	2.2835	2.2209
		266	2.2715	2.27306	2.2007	2.22938	2.2497	2.17984
		266.4	2.2685	2.28846	2.2981	2.2541	2.1917	2.17186
		266.8	2.1795	2.29084	2.2229	2.25272	2.1976	2.18494
		267.2	2.2933	2.3335	2.2259	2.24916	2.182	2.17742
		267.6	2.3525	2.3273	2.1993	2.2411	2.0782	2.15868
		268	2.3485	2.33134	2.3243	2.2446	2.2098	2.18096
		268.4	2.2804	2.30358	2.2912	2.23224	2.2571	2.18404
		268.8	2.3928	2.32358	2.2051	2.21464	2.16	2.15236
		269.2	2.2623	2.31168	2.1856	2.21976	2.0883	2.14498
		269.6	2.3727	2.31206	2.2168	2.20754	2.1896	2.14224
		270	2.2097	2.31122	2.2625	2.20268	2.2252	2.12508
		270.4	2.3804	2.31658	2.2032	2.21256	2.0987	2.10894
		270.8	2.3333	2.28254	2.2307	2.23046	2.1231	2.12908
		271.2	2.2642	2.277	2.1245	2.26716	2.0746	2.12968
		271.6	2.3685	2.27802	2.1925	2.35194	2.1038	2.14016
		272	2.2365	2.2756	2.3119	2.43432	2.1445	2.19006
		272.4	2.2102	2.28556	2.2927	2.44984	2.1994	2.19236
		272.8	2.3056	2.31648	2.4142	2.49476	2.1261	2.182
		273.2	2.2693	2.34216	2.5484	2.49878	2.127	2.24192
		273.6	2.3564	2.35972	2.6044	2.48116	2.3533	2.28008
		274	2.2863	2.33452	2.3895	2.4581	2.156	2.27766
		274.4	2.3648	2.35372	2.5173	2.45968	2.1476	2.34088
		274.8	2.434	2.33776	2.4343	2.45214	2.4257	2.38526
		275.2	2.3571	2.2931	2.4603	2.43492	2.3178	2.3661
		275.6	2.2304	2.28216	2.4891	2.41556	2.3412	2.36786
		276	2.3823	2.29286	2.3974	2.40246	2.4721	2.37556
		276.4	2.285	2.27204	2.4796	2.41254	2.3695	2.35062
		276.8	2.2107	2.27882	2.3482	2.37982	2.3299	2.30104
		277.2	2.3024	2.2966	2.3635	2.41734	2.3266	2.27412
		277.6	2.2839	2.31848	2.4236	2.4314	2.3797	2.25468
		278	2.2782	2.31494	2.4478	2.39434	2.3474	2.24098
		278.4	2.3189	2.3011	2.316	2.38586	2.1216	2.2495
		278.8	2.2996	2.28972	2.5358	2.40786	2.1953	2.313
		279.2	2.4118	2.27922	2.4338	2.37938	2.2294	2.3554
		279.6	2.2662	2.26642	2.2383	2.35286	2.3112	2.37316
		280	2.209	2.28266	2.4054	2.34988	2.39	2.38518
		280.4	2.262	2.30648	2.426	2.31958	2.4391	2.38064
		280.8	2.2471	2.31736	2.3934	2.28692	2.4073	2.38584
		281.2	2.3478	2.31872	2.3012	2.26888	2.3182	2.40718
		281.6	2.3474	2.325	2.2234	2.27104	2.3713	2.39908
		282	2.3281	2.33074	2.2539	2.30468	2.3673	2.38966
		282.4	2.3164	2.3166	2.2627	2.3241	2.4651	2.35958
		282.8	2.2539	2.31034	2.3032	2.3317	2.514	2.29056
		283.2	2.3792	2.30292	2.312	2.3555	2.2777	2.20162
		283.6	2.3761	2.26842	2.3916	2.3205	2.3242	2.1931
		284	2.2574	2.23298	2.351	2.27616	2.2169	2.19166
		284.4	2.2851	2.23432	2.3007	2.24214	2.12	2.19808
		284.8	2.2168	2.2521	2.4222	2.19462	2.0693	2.20442
		285.2	2.2067	2.23456	2.137	2.15098	2.2351	2.22974
		285.6	2.1989	2.25696	2.1699	2.19706	2.317	2.23126
		286	2.2641	2.28622	2.1809	2.21966	2.249	2.2179
		286.4	2.374	2.27972	2.0631	2.24136	2.1517	2.23014
		286.8	2.1291	2.25878	2.204	2.28118	2.1959	2.25778
		287.2	2.3187	2.27442	2.3674	2.29306	2.2427	2.27562
		287.6	2.3452	2.27532	2.2829	2.29462	2.2502	2.30182
		288	2.2316	2.27208	2.2894	2.30526	2.3102	2.33048
		288.4	2.2693	2.2665	2.2622	2.35302	2.2899	2.30854
		288.8	2.2073	2.2586	2.2634	2.39628	2.2851	2.29906
		289.2	2.3232	2.2714	2.3752	2.45836	2.3737	2.32656
		289.6	2.329	2.261	2.3361	2.45844	2.3935	2.3391
		290	2.2037	2.25112	2.5282	2.46528	2.2005	2.3212
		290.4	2.2298	2.2768	2.4785	2.45992	2.2425	2.35222
		290.8	2.2713	2.2961	2.5738	2.43078	2.4226	2.36126
		291.2	2.2712	2.28594	2.3756	2.40508	2.4364	2.34288
		291.6	2.2796	2.30028	2.3703	2.4474	2.304	2.32744
		292	2.3321	2.32016	2.5014	2.48898	2.3556	2.36716
		292.4	2.3263	2.32088	2.3328	2.4765	2.2877	2.3565
		292.8	2.2205	2.32202	2.4453	2.49432	2.3307	2.33132
		293.2	2.3429	2.35978	2.5872	2.49734	2.3592	2.32626
		293.6	2.379	2.35784	2.5782	2.47278	2.5026	2.30148
		294	2.3357	2.33248	2.439	2.45296	2.3023	2.25538
		294.4	2.332	2.32998	2.4219	2.45642	2.1618	2.26638
		294.8	2.4093	2.35622	2.4604	2.45232	2.3054	2.28082
		295.2	2.3332	2.34476	2.4644	2.42544	2.2353	2.28812
		295.6	2.2522	2.37324	2.4791	2.41578	2.2721	2.3071
		296	2.3232	2.41898	2.4563	2.42282	2.3573	2.32362
		296.4	2.4632	2.43994	2.4014	2.4231	2.234	2.30334
		296.8	2.352	2.4216	2.326	2.4258	2.3419	2.33446
		297.2	2.4756	2.4515	2.4161	2.4798	2.3302	2.32196
		297.6	2.4809	2.4388	2.5143	2.4916	2.3547	2.34112
		298	2.428	2.42836	2.4577	2.43796	2.2559	2.3409
		298.4	2.3715	2.42414	2.4149	2.40858	2.3896	2.34668
		298.8	2.5015	2.44368	2.596	2.39146	2.2794	2.31686
		299.2	2.4121	2.42356	2.4751	2.3446	2.426	2.32928
		299.6	2.4287	2.43166	2.2461	2.32482	2.3536	2.28052
		300	2.4069	2.43826	2.3108	2.34418	2.2848	2.25884
		300.4	2.4692	2.45908	2.3293	2.3376	2.2405	2.24334
		300.8	2.4009	2.45714	2.3617	2.32726	2.3415	2.21324
		301.2	2.4526	2.45652	2.3762	2.34022	2.1822	2.18616
		301.6	2.4617	2.4557	2.3429	2.34882	2.2452	2.1914
		302	2.511	2.461	2.2779	2.33962	2.2073	2.19538
		302.4	2.4595	2.46938	2.2776	2.35868	2.09	2.19304
		302.8	2.3978	2.46914	2.4265	2.38782	2.2061	2.1929
		303.2	2.4485	2.45112	2.4192	2.39968	2.2084	2.1783
		303.6	2.4882	2.43028	2.2969	2.39908	2.2651	2.15826
		304	2.5529	2.42318	2.3732	2.39986	2.1956	2.1099
		304.4	2.4583	2.38494	2.4233	2.39358	2.0893	2.08882
		304.8	2.3077	2.36326	2.4858	2.40708	2.1331	2.1026
		305.2	2.3443	2.41534	2.4162	2.39606	2.1082	2.10098
		305.6	2.4527	2.44856	2.3008	2.37546	2.0233	2.13142
		306	2.3617	2.46012	2.3418	2.38844	2.0902	2.18698
		306.4	2.3499	2.50354	2.4908	2.41038	2.1582	2.19474
		306.8	2.5681	2.5345	2.4307	2.38226	2.125	2.19232
		307.2	2.5104	2.50396	2.3132	2.39906	2.2604	2.19654
		307.6	2.5105	2.48822	2.3657	2.42274	2.3011	2.18672
		308	2.5788	2.47946	2.4515	2.4367	2.129	2.14648
		308.4	2.5047	2.47074	2.3502	2.41668	2.1461	2.16192
		308.8	2.4154	2.47802	2.5147	2.43258	2.1461	2.1784
		309.2	2.4317	2.4826	2.4316	2.4192	2.2113	2.19412
		309.6	2.4667	2.50632	2.4355	2.40254	2.0999	2.19022
		310	2.5352	2.49308	2.3514	2.38784	2.2062	2.19968
		310.4	2.5411	2.46974	2.4297	2.3997	2.2285	2.18652
		310.8	2.4383	2.46634	2.4478	2.42274	2.2247	2.16564
		311.2	2.5503	2.45658	2.3483	2.42064	2.1918	2.16332
		311.6	2.4005	2.38228	2.362	2.41882	2.1472	2.17004
		312	2.4185	2.37732	2.4107	2.42528	2.1404	2.14504
		312.4	2.5241	2.38982	2.5449	2.395	2.1241	2.13128
		312.8	2.3895	2.36962	2.4373	2.36682	2.2131	2.14252
		313.2	2.1788	2.38394	2.3392	2.34828	2.2254	2.11558
		313.6	2.3757	2.41898	2.3943	2.36952	2.0222	2.07662
		314	2.481	2.46132	2.2593	2.35816	2.0716	2.1095
		314.4	2.4231	2.45696	2.404	2.36826	2.1803	2.11138
		314.8	2.4611	2.44688	2.3446	2.3655	2.0784	2.10042
		315.2	2.354	2.43886	2.4454	2.3699	2.0306	2.0994
		315.6	2.5874	2.42156	2.3375	2.34634	2.1866	2.11104
		316	2.4592	2.41066	2.3098	2.34548	2.081	2.11008
		316.4	2.3727	2.42984	2.3902	2.33854	2.1255	2.1281
		316.8	2.421	2.44434	2.3666	2.3282	2.0733	2.13546
		317.2	2.2675	2.4241	2.3276	2.32012	2.0888	2.15564
		317.6	2.5329	2.4401	2.3332	2.30198	2.1818	2.1822
		318	2.5551	2.43838	2.2751	2.29926	2.1711	2.17138
		318.4	2.4452	2.42882	2.3385	2.29558	2.1623	2.19062
		318.8	2.3198	2.47356	2.3262	2.3069	2.1742	2.20088
		319.2	2.3475	2.49462	2.2369	2.29304	2.2216	2.18994
		319.6	2.5243	2.50214	2.3196	2.32994	2.1277	2.14822
		320	2.5073	2.48732	2.2567	2.33542	2.2673	2.13666
		320.4	2.6689	2.48002	2.3951	2.38914	2.2136	2.11818
		320.8	2.4251	2.41556	2.2569	2.39468	2.1195	2.10592
		321.2	2.3851	2.43966	2.4214	2.43942	2.013	2.10844
		321.6	2.4502	2.44928	2.347	2.42532	2.0699	2.11098
		322	2.4708	2.45738	2.5253	2.47256	2.1749	2.09032
		322.4	2.3466	2.47392	2.4228	2.48084	2.1523	2.06392
		322.8	2.5456	2.51184	2.4806	2.49336	2.1321	2.0577
		323.2	2.4332	2.50274	2.3509	2.50098	2.0257	2.02752
		323.6	2.4907	2.52228	2.5832	2.50904	1.9666	2.0167
		324	2.5535	2.53644	2.5667	2.48328	2.0429	2.02594
		324.4	2.5362	2.5208	2.4854	2.47648	2.1212	2.0141
		324.8	2.5001	2.51664	2.5187	2.47138	1.9812	1.99844
		325.2	2.5309	2.51454	2.3912	2.4761	1.9716	2.01932
		325.6	2.5615	2.51852	2.4544	2.47906	2.0128	2.02006
		326	2.4753	2.51808	2.5327	2.486	1.9837	2.03632
		326.4	2.5154	2.52952	2.4599	2.46314	2.0429	2.04078
		326.8	2.4896	2.5276	2.5423	2.45248	2.0856	2.02654
		327.2	2.5508	2.5315	2.406	2.38888	1.9753	2.03602
		327.6	2.5593	2.52238	2.4891	2.34052	2.0941	2.04742
		328	2.5325	2.52164	2.4184	2.27382	2.006	2.04912
		328.4	2.5058	2.51788	2.4066	2.24014	1.9717	2.04942
		328.8	2.5091	2.51532	2.2243	2.24204	2.133	2.07634
		329.2	2.5052	2.52012	2.1642	2.2532	2.0323	2.06526
		329.6	2.5556	2.51618	2.1556	2.28622	2.1026	2.07184
		330	2.5137	2.51368	2.25	2.33076	2.0075	2.07382
		330.4	2.493	2.50382	2.4161	2.34828	2.1063	2.11408
		330.8	2.5331	2.49638	2.2801	2.32238	2.0776	2.11482
		331.2	2.4855	2.5037	2.3293	2.30178	2.0652	2.10292
		331.6	2.5431	2.5425	2.3783	2.2802	2.1125	2.0889
		332	2.4644	2.54632	2.3376	2.24762	2.2088	2.07694
		332.4	2.4558	2.54998	2.2866	2.23338	2.11	2.05278
		332.8	2.5697	2.56664	2.1771	2.2682	2.0181	2.02258
		333.2	2.6795	2.56544	2.2214	2.28986	1.9951	2.04458
		333.6	2.5622	2.5384	2.2154	2.30038	2.0527	2.05234
		334	2.4827	2.52728	2.2664	2.32688	2.088	2.05734
		334.4	2.5391	2.57734	2.4607	2.34702	1.959	2.09254
		334.8	2.5637	2.56966	2.2854	2.3527	2.1281	2.13662
		335.2	2.5443	2.55694	2.274	2.3674	2.0339	2.13856
		335.6	2.5066	2.54238	2.3479	2.38882	2.0777	2.14326
		336	2.733	2.55066	2.3671	2.36584	2.264	2.13208
		336.4	2.5007	2.49244	2.4891	2.3733	2.1794	2.08246
		336.8	2.5001	2.48418	2.3589	2.3407	2.1378	2.05226
		337.2	2.4715	2.51388	2.3811	2.3433	2.0574	2.05326
		337.6	2.548	2.53456	2.233	2.35454	2.0218	2.07372
		338	2.4419	2.53014	2.4044	2.39184	2.0159	2.10326
		338.4	2.4594	2.56894	2.3261	2.4003	2.0284	2.13808
		338.8	2.6486	2.5898	2.3719	2.38514	2.1428	2.1624
		339.2	2.5749	2.60002	2.4373	2.38386	2.1597	2.1487
		339.6	2.5259	2.61736	2.4195	2.36782	2.1695	2.12956
		340	2.6359	2.64734	2.4467	2.38058	2.19	2.12876
		340.4	2.5637	2.64696	2.2503	2.37778	2.15	2.1313
		340.8	2.6997	2.64836	2.3655	2.39016	2.0743	2.12678
		341.2	2.6616	2.60232	2.3571	2.37078	2.064	2.14356
		341.6	2.6758	2.56564	2.4833	2.36254	2.1655	2.14154
		342	2.634	2.52696	2.4327	2.32912	2.2027	2.09556
		342.4	2.5707	2.50576	2.3122	2.32066	2.1274	2.05386
		342.8	2.4695	2.47754	2.2686	2.30824	2.1582	2.03144
		343.2	2.4782	2.48434	2.3159	2.35132	2.0539	1.99548
		343.6	2.4824	2.49456	2.3162	2.3948	1.9356	2.00878
		344	2.528	2.48924	2.3904	2.41806	1.9942	2.05362
		344.4	2.4296	2.45212	2.2501	2.41796	2.0153	2.06234
		344.8	2.5035	2.44546	2.484	2.45942	1.9784	2.07876
		345.2	2.5293	2.42302	2.5333	2.4752	2.1204	2.08596
		345.6	2.4558	2.41546	2.4325	2.44016	2.1598	2.06042
		346	2.3424	2.42324	2.3899	2.44052	2.0378	2.02816
		346.4	2.3963	2.45748	2.4574	2.45298	2.0974	2.02118
		346.8	2.3913	2.4656	2.5629	2.4296	2.0144	2.00618
		347.2	2.4915	2.49468	2.3581	2.39422	1.9927	2.00172
		347.6	2.4947	2.48908	2.4343	2.41596	1.9985	2.02678
		348	2.5136	2.49872	2.4522	2.41852	2.0029	2.01496
		348.4	2.4369	2.46122	2.3405	2.40904	2.0224	1.99732
		348.8	2.5367	2.42272	2.386	2.44288	1.9921	1.98444
		349.2	2.4635	2.38734	2.4668	2.47112	2.118	1.97206
		349.6	2.5429	2.36276	2.4471	2.48836	1.9394	1.93296
		350	2.3261	2.33614	2.4048	2.51886	1.9147	1.92334
		350.4	2.2444	2.35038	2.5097	2.56904	1.958	1.93614
		350.8	2.3598	2.37838	2.5272	2.56066	1.9302	1.93962
		351.2	2.3406	2.401	2.553	2.52412	1.9225	1.94172
		351.6	2.4098	2.41926	2.5996	2.51042	1.8913	1.94352
		352	2.3973	2.42786	2.6557	2.4926	1.9787	1.9538
		352.4	2.3844	2.41792	2.4678	2.45332	1.9754	1.94812
		352.8	2.4729	2.4087	2.3445	2.4446	1.9407	1.95382
		353.2	2.4319	2.38032	2.4845	2.46062	1.9315	1.9643
		353.6	2.4528	2.36862	2.5105	2.44736	1.9427	2.00044
		354	2.3476	2.37562	2.4593	2.44186	1.9503	2.01976
		354.4	2.3383	2.37494	2.4242	2.4285	2.0039	2.05336
		354.8	2.331	2.38828	2.4246	2.42016	1.9931	2.04736
		355.2	2.3734	2.42758	2.4182	2.40652	2.1122	2.0627
		355.6	2.4878	2.44672	2.483	2.40994	2.0393	2.05194
		356	2.3442	2.45074	2.3925	2.3682	2.1183	2.0657
		356.4	2.405	2.49756	2.3825	2.34054	1.9739	2.06196
		356.8	2.5275	2.53438	2.3564	2.29462	2.0698	2.1083
		357.2	2.4691	2.51458	2.4353	2.3094	2.0584	2.11096
		357.6	2.5079	2.53048	2.2743	2.32658	2.1081	2.13334
		358	2.5783	2.52016	2.2542	2.345	2.0996	2.1443
		358.4	2.5891	2.5102	2.1529	2.40126	2.2056	2.17878
		358.8	2.4285	2.45874	2.4303	2.44098	2.0831	2.17564
		359.2	2.5486	2.47554	2.5212	2.4536	2.1703	2.19198
		359.6	2.4563	2.44842	2.3664	2.43314	2.1629	2.16302
		360	2.5285	2.43372	2.5355	2.43944	2.272	2.13304
		360.4	2.3318	2.4024	2.3515	2.43464	2.1899	2.08582
		360.8	2.5125	2.42722	2.4934	2.45026	2.1648	2.07694
		361.2	2.413	2.38912	2.4189	2.41926	2.0255	2.0746
		361.6	2.3828	2.3925	2.3979	2.42132	2.013	2.0928
		362	2.3719	2.4269	2.5115	2.4113	2.0359	2.12214
		362.4	2.4559	2.457	2.4296	2.35332	2.1455	2.14856
		362.8	2.322	2.47346	2.3384	2.31214	2.1531	2.12242
		363.2	2.4299	2.52064	2.4292	2.29724	2.1165	2.10856
		363.6	2.5548	2.53202	2.3478	2.2665	2.1597	2.11092
		364	2.5224	2.54208	2.2216	2.28372	2.168	2.07754
		364.4	2.5382	2.52148	2.2237	2.30154	2.0148	2.02404
		364.8	2.5579	2.4925	2.2639	2.31578	2.0838	2.0061
		365.2	2.4868	2.489	2.2755	2.31558	2.1283	1.99484
		365.6	2.6051	2.49984	2.4339	2.35646	1.9928	1.98078
		366	2.4194	2.48948	2.3107	2.31398	1.9005	2.00974
		366.4	2.3933	2.4824	2.2949	2.28286	1.9251	2.0423
		366.8	2.5404	2.51268	2.2629	2.24716	2.0275	2.10328
		367.2	2.541	2.50194	2.4799	2.21378	2.058	2.14666
		367.6	2.5533	2.49904	2.2215	2.16474	2.1376	2.18552
		368	2.384	2.48198	2.1551	2.15552	2.0633	2.1754
		368.4	2.5447	2.51542	2.1164	2.17036	2.23	2.22444
		368.8	2.4867	2.50668	2.096	2.22356	2.2444	2.2079
		369.2	2.5265	2.54434	2.2347	2.23402	2.2523	2.20664
		369.6	2.468	2.53918	2.1754	2.23352	2.087	2.19964
		370	2.5512	2.52234	2.2293	2.2692	2.3085	2.18846
		370.4	2.501	2.50238	2.3824	2.26802	2.1473	2.12738
		370.8	2.675	2.51024	2.1483	2.23926	2.2381	2.09034
		371.2	2.5007	2.48148	2.2322	2.24628	2.2173	2.05124
		371.6	2.3838	2.49256	2.3538	2.24824	2.0311	2.02558
		372	2.4514	2.49536	2.2234	2.23276	2.0031	2.04264
		372.4	2.5403	2.51308	2.2386	2.25324	1.9621	2.07518
		372.8	2.5312	2.5125	2.1834	2.27004	2.0426	2.1115
		373.2	2.5561	2.4918	2.242	2.25124	2.089	2.1313
		373.6	2.3978	2.48884	2.2764	2.22544	2.1164	2.14058
		374	2.54	2.50842	2.3258	2.19204	2.1658	2.13934
		374.4	2.5374	2.49792	2.3226	2.1636	2.1437	2.13726
		374.8	2.4277	2.4932	2.0894	2.15312	2.1416	2.12458
		375.2	2.5413	2.49896	2.113	2.18602	2.1354	2.14094
		375.6	2.4957	2.48836	2.1094	2.18858	2.1102	2.15082
		376	2.4875	2.49394	2.1836	2.214	2.1554	2.14462
		376.4	2.5138	2.5035	2.2702	2.2235	2.0803	2.13014
		376.8	2.4565	2.50516	2.2539	2.23384	2.2234	2.1264
		377.2	2.4883	2.51496	2.1258	2.2069	2.1848	2.0829
		377.6	2.5236	2.51902	2.2365	2.2225	2.0792	2.06988
		378	2.5353	2.53342	2.2311	2.20146	2.083	2.08306
		378.4	2.5221	2.5185	2.3219	2.17544	2.0616	2.0954
		378.8	2.5055	2.52768	2.1192	2.16856	2.0059	2.114
		379.2	2.5086	2.5347	2.2038	2.20866	2.1197	2.1342
		379.6	2.5956	2.55114	2.1313	2.21208	2.1451	2.12104
		380	2.4607	2.54982	2.101	2.23484	2.1447	2.06774
		380.4	2.568	2.59636	2.2875	2.27122	2.1546	2.0623
		380.8	2.5406	2.60888	2.3197	2.25492	2.1069	2.06216
		381.2	2.5908	2.63314	2.2209	2.226	2.0539	2.06428
		381.6	2.589	2.63256	2.2451	2.23702	1.8786	2.08122
		382	2.6934	2.60038	2.2829	2.24202	2.1175	2.1313
		382.4	2.6306	2.57104	2.206	2.24306	2.1539	2.13596
		382.8	2.6619	2.53218	2.1751	2.27504	2.1175	2.14952
		383.2	2.5879	2.4707	2.276	2.3049	2.1386	2.1699
		383.6	2.4281	2.45352	2.2701	2.33764	2.129	2.18092
		384	2.5467	2.47816	2.2881	2.37192	2.1408	2.19718
		384.4	2.4363	2.453	2.3659	2.3949	2.2217	2.2004
		384.8	2.3545	2.47802	2.3244	2.37864	2.2194	2.19612
		385.2	2.502	2.50774	2.4397	2.38702	2.1937	2.1807
		385.6	2.5513	2.49752	2.4415	2.37368	2.2103	2.21686
		386	2.4209	2.48048	2.403	2.34872	2.1569	2.21584
		386.4	2.5614	2.4919	2.2846	2.37476	2.2003	2.2272
		386.8	2.5031	2.4763	2.3663	2.36774	2.1423	2.24322
		387.2	2.4509	2.46836	2.373	2.3723	2.3745	2.26372
		387.6	2.4661	2.47764	2.3167	2.37432	2.2052	2.20768
		388	2.478	2.49822	2.5332	2.38422	2.2137	2.19668
		388.4	2.4834	2.51004	2.2495	2.34022	2.2804	2.17398
		388.8	2.4634	2.51312	2.3891	2.34176	2.2448	2.17028
		389.2	2.4973	2.50534	2.3831	2.29886	2.0943	2.1416
		389.6	2.569	2.51064	2.3662	2.27792	2.1502	2.17286
		390	2.5371	2.494	2.3132	2.236	2.1002	2.15174
		390.4	2.4988	2.52078	2.2572	2.21436	2.2619	2.1564
		390.8	2.4245	2.50802	2.1746	2.21168	2.1014	2.103
		391.2	2.5238	2.54616	2.2784	2.2082	2.2506	2.08508
		391.6	2.4858	2.53164	2.1566	2.21526	2.0446	2.0659
		392	2.671	2.57214	2.205	2.2256	2.1235	2.0605
		392.4	2.435	2.54214	2.2438	2.2355	1.9949	2.05682
		392.8	2.6152	2.53462	2.1572	2.24412	2.0118	2.09246
		393.2	2.4512	2.47086	2.3137	2.23548	2.1547	2.10514
		393.6	2.6883	2.46878	2.2083	2.22778	2.0176	2.08924
		394	2.521	2.43674	2.2545	2.24428	2.1051	2.13908
		394.4	2.3974	2.4263	2.2869	2.22504	2.1731	2.16478
		394.8	2.2964	2.44434	2.114	2.21098	2.0752	2.18886
		395.2	2.4408	2.48538	2.2752	2.2342	2.0752	2.22278
		395.6	2.5281	2.4855	2.2908	2.2407	2.2668	2.24554
		396	2.4688	2.49638	2.1583	2.2235	2.2336	2.26026
		396.4	2.4876	2.50606	2.2166	2.2473	2.2935	2.27682
		396.8	2.5016	2.50206	2.2301	2.26088	2.2448	2.23586
		397.2	2.4414	2.46792	2.3077	2.23894	2.189	2.22122
		397.6	2.5825	2.48922	2.2048	2.21062	2.3404	2.22576
		398	2.5172	2.46872	2.2773	2.21018	2.3164	2.1863
		398.4	2.4676	2.42992	2.2845	2.21626	2.0887	2.12838
		398.8	2.3309	2.4191	2.1204	2.22716	2.1716	2.14866
		399.2	2.5479	2.44304	2.1661	2.25512	2.2117	2.14828
		399.6	2.48	2.42274	2.2026	2.25908	2.1431	2.15112
		400	2.3232	2.40314	2.3077	2.23778	2.0268	2.1409
		400.4	2.4135	2.4187	2.339	2.21144	2.1901	2.1551
		400.8	2.4506	2.4271	2.2602	2.18	2.1697	2.15246
		401.2	2.4464	2.41392	2.1859	2.13984	2.2259	2.14906
		401.6	2.382	2.40416	2.0961	2.12598	2.092	2.127
		402	2.401	2.42982	2.176	2.1296	2.0978	2.18686
		402.4	2.4555	2.4611	2.1818	2.12718	2.1769	2.20506
		402.8	2.3847	2.47824	2.0594	2.11216	2.1527	2.2373
		403.2	2.3976	2.49192	2.1166	2.1367	2.1156	2.23594
		403.6	2.5103	2.52338	2.1142	2.13386	2.3913	2.26338
		404	2.5574	2.5216	2.1639	2.1252	2.1888	2.21116
		404.4	2.5412	2.49392	2.1067	2.1262	2.3381	2.20796
		404.8	2.4531	2.46796	2.1821	2.12752	2.1459	2.1803
		405.2	2.5549	2.46252	2.1024	2.12164	2.2528	2.18418
		405.6	2.5014	2.43164	2.0709	2.13532	2.1302	2.1811
		406	2.419	2.42348	2.1689	2.1548	2.1728	2.21106
		406.4	2.4114	2.41894	2.1133	2.13974	2.1998	2.2126
		406.8	2.4259	2.41898	2.1527	2.13962	2.1653	2.21912
		407.2	2.4005	2.42732	2.1708	2.1355	2.2374	2.24236
		407.6	2.4606	2.45122	2.1683	2.121	2.28	2.24838
		408	2.3963	2.41974	2.0936	2.09842	2.1805	2.22972
		408.4	2.4116	2.41992	2.1127	2.10464	2.2324	2.2224
		408.8	2.4676	2.42372	2.1321	2.10238	2.2815	2.2239
		409.2	2.52	2.4093	2.0983	2.10882	2.2675	2.22284
		409.6	2.3032	2.38776	2.0554	2.11926	2.1867	2.21012
		410	2.3972	2.43138	2.1247	2.12894	2.1439	2.20026
		410.4	2.4306	2.45734	2.1014	2.13896	2.2399	2.21016
		410.8	2.3955	2.4525	2.1643	2.14764	2.2762	2.22336
		411.2	2.4123	2.49514	2.1505	2.14236	2.2039	2.2069
		411.6	2.5213	2.52852	2.1038	2.17736	2.1374	2.20914
		412	2.527	2.52614	2.1748	2.20066	2.1934	2.19648
		412.4	2.4064	2.53982	2.1448	2.20848	2.3059	2.22734
		412.8	2.6087	2.56636	2.1379	2.24948	2.1939	2.20258
		413.2	2.5792	2.55984	2.3255	2.26856	2.2151	2.20776
		413.6	2.5094	2.58486	2.2203	2.2312	2.0741	2.21282
		414	2.5954	2.61448	2.2139	2.19844	2.3477	2.2295
		414.4	2.5391	2.6141	2.3498	2.1809	2.1821	2.1743
		414.8	2.5761	2.59924	2.2333	2.14258	2.2198	2.18936
		415.2	2.7043	2.59054	2.1387	2.13896	2.2404	2.17236
		415.6	2.6575	2.53964	2.0565	2.16084	2.1575	2.15036
		416	2.5935	2.48708	2.1262	2.22504	2.0717	2.13962
		416.4	2.4648	2.45496	2.1582	2.24964	2.2574	2.18212
		416.8	2.5326	2.44186	2.2152	2.26584	2.1348	2.15406
		417.2	2.4498	2.39752	2.2481	2.24746	2.1304	2.1396
		417.6	2.3947	2.3848	2.3775	2.22136	2.1038	2.14064
		418	2.4329	2.39392	2.2492	2.18866	2.2842	2.1535
		418.4	2.3993	2.40818	2.2392	2.18684	2.1171	2.12808
		418.8	2.3109	2.41016	2.1233	2.18958	2.0625	2.16206
		419.2	2.3862	2.42814	2.1176	2.2009	2.1356	2.1664
		419.6	2.4403	2.44952	2.214	2.21662	2.1681	2.12396
		420	2.5042	2.42954	2.2401	2.22628	2.1571	2.09118
		420.4	2.4092	2.40098	2.2529	2.22824	2.287	2.0729
		420.8	2.4008	2.42596	2.1799	2.24362	2.0842	2.04402
		421.2	2.4931	2.41984	2.1962	2.27136	1.9234	2.03232
		421.6	2.3404	2.40344	2.2623	2.25018	2.0042	2.04156
		422	2.3614	2.42612	2.2499	2.2446	2.0657	2.04618
		422.4	2.5341	2.48644	2.3298	2.25484	2.1426	2.04164
		422.8	2.3702	2.51058	2.3186	2.25296	2.0257	2.02384
		423.2	2.4111	2.52118	2.0903	2.23318	1.9696	2.0335
		423.6	2.4538	2.56096	2.2344	2.27134	2.0273	2.0807
		424	2.663	2.57914	2.3011	2.29012	2.043	2.12076
		424.4	2.6548	2.55494	2.3204	2.26838	2.0536	2.13978
		424.8	2.4232	2.50794	2.2197	2.26588	2.074	2.16466
		425.2	2.61	2.5389	2.2811	2.26478	2.2056	2.18614
		425.6	2.5447	2.52724	2.3283	2.23752	2.2276	2.18848
		426	2.542	2.54008	2.1924	2.23886	2.1381	2.18618
		426.4	2.4198	2.54748	2.3079	2.26768	2.178	2.22338
		426.8	2.578	2.55044	2.2142	2.28266	2.1814	2.242
		427.2	2.5517	2.53526	2.1448	2.31462	2.2173	2.23526
		427.6	2.6089	2.52054	2.335	2.35406	2.2161	2.22022
		428	2.579	2.50558	2.3365	2.3248	2.3241	2.22472
		428.4	2.4346	2.49916	2.3828	2.29356	2.2711	2.22438
		428.8	2.5021	2.52668	2.374	2.2667	2.1477	2.24364
		429.2	2.4781	2.55602	2.342	2.24382	2.1421	2.26228
		429.6	2.5341	2.57496	2.1887	2.24946	2.2386	2.26712
		430	2.5469	2.57918	2.1803	2.26402	2.3224	2.28112
		430.4	2.5722	2.56544	2.2485	2.26976	2.3674	2.24134
		430.8	2.6488	2.54268	2.2596	2.26654	2.2409	2.19074
		431.2	2.5728	2.52488	2.3702	2.25752	2.1663	2.16474
		431.6	2.5552	2.52152	2.2615	2.21648	2.3086	2.16134
		432	2.4782	2.53298	2.209	2.21422	2.1235	2.13668
		432.4	2.4584	2.5625	2.2324	2.21668	2.1144	2.13206
		432.8	2.5598	2.59108	2.2145	2.24258	2.1109	2.15474
		433.2	2.556	2.59376	2.165	2.25392	2.1493	2.1422
		433.6	2.6125	2.62336	2.2502	2.2868	2.1853	2.14432
		434	2.6258	2.60814	2.2213	2.29114	2.1004	2.1537
		434.4	2.6013	2.59136	2.3619	2.3057	2.2278	2.1597
		434.8	2.5732	2.56444	2.2712	2.30188	2.0482	2.13554
		435.2	2.704	2.5237	2.3294	2.29556	2.1599	2.13472
		435.6	2.5364	2.47972	2.2719	2.32368	2.2322	2.0934
		436	2.5419	2.48996	2.2941	2.36484	2.1304	2.06312
		436.4	2.4667	2.51064	2.3428	2.3725	2.107	2.09206
		436.8	2.3695	2.51254	2.2396	2.3642	2.0441	2.08762
		437.2	2.4841	2.54422	2.47	2.38834	1.9533	2.09952
		437.6	2.5876	2.57496	2.4777	2.39352	2.0808	2.10372
		438	2.6453	2.56688	2.3324	2.39852	2.2751	2.0702
		438.4	2.4762	2.54528	2.3013	2.39388	2.0848	2.02894
		438.8	2.5279	2.56916	2.3603	2.414	2.1036	2.03174
		439.2	2.6378	2.57358	2.4959	2.39372	1.9743	2.02472
		439.6	2.5472	2.57162	2.5027	2.34564	1.9132	2.04182
		440	2.5373	2.60354	2.3092	2.30208	2.0688	2.05508
		440.4	2.5956	2.64416	2.4019	2.276	2.0988	2.0367
		440.8	2.55	2.63472	2.2589	2.24182	2.0685	2.01798
		441.2	2.628	2.6526	2.2555	2.23228	2.0598	1.99664
		441.6	2.7068	2.66816	2.2849	2.2392	1.9795	1.99188
		442	2.7404	2.66434	2.1788	2.24294	1.9769	2.00494
		442.4	2.5484	2.6635	2.231	2.29442	2.0052	2.006
		442.8	2.6394	2.68382	2.2112	2.3188	1.9618	2.0345
		443.2	2.7058	2.7185	2.2901	2.33408	2.036	2.05638
		443.6	2.6877	2.69656	2.3036	2.34822	2.0448	2.06992
		444	2.7362	2.6729	2.4362	2.3207	1.9822	2.11822
		444.4	2.65	2.64646	2.3529	2.26376	2.1477	2.15904
		444.8	2.8128	2.65294	2.2876	2.2535	2.0712	2.14982
		445.2	2.5961	2.60702	2.3608	2.25908	2.1037	2.15874
		445.6	2.5694	2.59688	2.166	2.26154	2.2863	2.13282
		446	2.604	2.59704	2.1515	2.27458	2.1863	2.07676
		446.4	2.6824	2.61276	2.3016	2.29176	2.1016	2.04038
		446.8	2.5832	2.568	2.3155	2.27782	2.1158	2.04012
		447.2	2.5454	2.54752	2.3731	2.26894	1.9741	2.05124
		447.6	2.5702	2.53482	2.2312	2.2559	2.006	2.06558
		448	2.6826	2.52268	2.2374	2.26694	2.0044	2.07588
		448.4	2.4586	2.47362	2.2319	2.28956	2.1003	2.07804
		448.8	2.4808	2.47308	2.2711	2.27164	2.1714	2.06914
		449.2	2.4819	2.47434	2.3079	2.27568	2.0458	2.04528
		449.6	2.5095	2.46694	2.2864	2.28654	2.0575	2.05122
		450	2.4373	2.43068	2.3505	2.27742	2.0152	2.05592
		450.4	2.4559	2.44182	2.1423	2.24284	2.0558	2.07772
		450.8	2.4871	2.48172	2.2913	2.26158	2.0521	2.08658
		451.2	2.4449	2.5007	2.3622	2.25132	2.0755	2.09186
		451.6	2.3282	2.50112	2.2408	2.22434	2.081	2.08796
		452	2.493	2.52864	2.1776	2.24042	2.1242	2.05728
		452.4	2.6554	2.54142	2.236	2.27886	2.1001	2.06086
		452.8	2.582	2.49772	2.24	2.2624	2.0785	2.043
		453.2	2.447	2.50076	2.2273	2.27086	2.056	2.03092
		453.6	2.4658	2.51294	2.3212	2.28064	1.9276	2.0507
		454	2.5569	2.53332	2.3698	2.25938	2.1421	2.0707
		454.4	2.4369	2.54484	2.1537	2.2116	2.0108	2.0609
		454.8	2.5972	2.56586	2.2823	2.18832	2.0181	2.07212
		455.2	2.5079	2.53948	2.2762	2.1794	2.1549	2.08678
		455.6	2.5677	2.49988	2.2149	2.15736	2.0276	2.09986
		456	2.6145	2.46556	2.1309	2.14578	2.0931	2.12148
		456.4	2.542	2.45014	2.0373	2.15404	2.0669	2.13994
		456.8	2.4653	2.4193	2.2377	2.1838	2.0914	2.15878
		457.2	2.3099	2.39666	2.166	2.19846	2.2203	2.1659
		457.6	2.3961	2.42986	2.157	2.24418	2.1357	2.14466
		458	2.5374	2.44234	2.1722	2.27042	2.1854	2.13838
		458.4	2.3878	2.42662	2.1861	2.26394	2.1611	2.11392
		458.8	2.3521	2.41548	2.311	2.29248	2.127	2.09546
		459.2	2.4759	2.4447	2.3946	2.2612	2.1141	2.0835
		459.6	2.4585	2.46874	2.2882	2.2	2.1043	2.06102
		460	2.4588	2.48432	2.1398	2.18222	2.0631	2.05024
		460.4	2.3321	2.49872	2.3288	2.19502	2.0688	2.03048
		460.8	2.4982	2.53896	2.1546	2.19668	2.0672	2.02628
		461.2	2.5961	2.53984	2.0886	2.22426	2.0017	2.01864
		461.6	2.5364	2.51786	2.1993	2.24744	2.0504	2.04358
		462	2.5308	2.50182	2.2038	2.26358	1.9643	2.06524
		462.4	2.5333	2.50232	2.3371	2.24684	2.0478	2.11782
		462.8	2.5026	2.49172	2.2925	2.21114	2.029	2.1686
		463.2	2.4862	2.50514	2.2045	2.20772	2.1264	2.20656
		463.6	2.4562	2.5296	2.28	2.22822	2.1587	2.21976
		464	2.5333	2.5193	2.1201	2.2369	2.2272	2.20316
		464.4	2.4803	2.52108	2.1586	2.2398	2.3017	2.14636
		464.8	2.5697	2.51386	2.2754	2.26278	2.2188	2.07982
		465.2	2.6085	2.4986	2.307	2.26236	2.1924	2.03764
		465.6	2.4047	2.46332	2.3234	2.24968	2.0757	1.9873
		466	2.5422	2.47144	2.1346	2.25574	1.9432	1.9622
		466.4	2.4442	2.46576	2.2735	2.27446	1.969	1.97882
		466.8	2.4934	2.46588	2.2733	2.25424	2.0079	1.95852
		467.2	2.4321	2.46636	2.2436	2.23244	1.9407	1.93596
		467.6	2.4453	2.48294	2.3537	2.23702	1.9502	1.92588
		468	2.5138	2.48448	2.2282	2.21658	2.0263	1.89902
		468.4	2.4448	2.49684	2.1724	2.21722	1.8675	1.86334
		468.8	2.4958	2.49526	2.1643	2.2555	1.8951	1.86318
		469.2	2.515	2.47804	2.2665	2.26958	1.8903	1.89136
		469.6	2.453	2.45488	2.2515	2.25896	1.8159	1.91926
		470	2.5756	2.47308	2.2314	2.2443	1.8479	1.9622
		470.4	2.4369	2.47002	2.3638	2.23378	1.8667	2.00976
		470.8	2.4097	2.48428	2.2347	2.21676	2.036	2.03526
		471.2	2.3992	2.51548	2.2134	2.20566	2.0298	2.01372
		471.6	2.544	2.55206	2.1782	2.2001	2.0306	1.98652
		472	2.5603	2.53604	2.1788	2.21012	2.0857	1.96448
		472.4	2.5082	2.5057	2.2787	2.23042	1.9942	1.97158
		472.8	2.5657	2.49118	2.1792	2.22124	1.9283	1.97364
		473.2	2.5821	2.48236	2.1856	2.21692	1.8938	2.01136
		473.6	2.4639	2.4521	2.2283	2.2204	1.9204	2.05202
		474	2.4086	2.46982	2.2803	2.22134	2.1212	2.08662
		474.4	2.4356	2.4828	2.2328	2.20538	2.0045	2.09202
		474.8	2.5216	2.46584	2.1576	2.19566	2.1169	2.07544
		475.2	2.4308	2.43288	2.203	2.22556	2.0971	2.07706
		475.6	2.5525	2.41078	2.233	2.23544	2.0934	2.06496
		476	2.4735	2.39698	2.2005	2.19774	2.1482	2.05604
		476.4	2.3508	2.38878	2.1842	2.20676	1.9216	2.02596
		476.8	2.3568	2.43496	2.3071	2.23138	2.125	2.06984
		477.2	2.3203	2.47066	2.2524	2.21928	2.0366	2.04518
		477.6	2.4835	2.49712	2.0445	2.23228	2.0488	2.01094
		478	2.4325	2.48442	2.2456	2.3246	1.9978	2.00246
		478.4	2.5817	2.4682	2.3073	2.3368	2.141	2.00714
		478.8	2.5353	2.4437	2.2466	2.30512	2.0017	1.99502
		479.2	2.4526	2.43866	2.3174	2.31978	1.8654	2.03504
		479.6	2.42	2.48128	2.5061	2.3276	2.0064	2.09738
		480	2.3514	2.51276	2.3066	2.30896	2.0212	2.14468
		480.4	2.4592	2.56246	2.1489	2.31748	2.0804	2.15708
		480.8	2.5101	2.55768	2.3199	2.36022	2.2018	2.18468
		481.2	2.6657	2.53058	2.3565	2.33402	2.1771	2.15628
		481.6	2.5774	2.45906	2.4129	2.28624	2.2429	2.14084
		482	2.5999	2.42986	2.3492	2.2553	2.0832	2.10944
		482.4	2.4353	2.37994	2.3626	2.2387	2.2184	2.1084
		482.8	2.3746	2.36946	2.1889	2.2289	2.0598	2.10306
		483.2	2.3081	2.37816	2.1176	2.22998	2.0999	2.10804
		483.6	2.4314	2.39818	2.2582	2.24962	2.0859	2.09424
		484	2.3503	2.39236	2.2662	2.2404	2.078	2.0694
		484.4	2.3829	2.4041	2.3136	2.2227	2.1917	2.02958
		484.8	2.4181	2.43194	2.1943	2.19772	2.0847	2.01664
		485.2	2.4082	2.4499	2.2158	2.24586	2.0309	2.02266
		485.6	2.4023	2.47186	2.2121	2.27052	1.9617	2.04402
		486	2.409	2.46256	2.1777	2.28168	1.8789	2.05086
		486.4	2.5221	2.48364	2.1887	2.28492	2.127	2.1098
		486.8	2.5079	2.49022	2.435	2.3058	2.1148	2.12208
		487.2	2.518	2.48316	2.3391	2.23762	2.1377	2.10804
		487.6	2.3558	2.46602	2.2679	2.21492	1.9959	2.08548
		488	2.5144	2.50152	2.1939	2.21578	2.1736	2.10448
		488.4	2.555	2.49754	2.2931	2.2196	2.1884	2.0904
		488.8	2.4726	2.4866	2.0941	2.198	2.0446	2.06568
		489.2	2.4323	2.54462	2.2256	2.23296	2.0249	2.078
		489.6	2.5333	2.56142	2.2722	2.24606	2.0909	2.0828
		490	2.4945	2.56206	2.213	2.25396	2.1032	2.09646
		490.4	2.5003	2.58214	2.1851	2.25678	2.0648	2.11256
		490.8	2.7627	2.58696	2.2689	2.25556	2.1062	2.14442
		491.2	2.5163	2.53348	2.2911	2.23186	2.0489	2.1469
		491.6	2.5365	2.53438	2.3117	2.22608	2.1592	2.17388
		492	2.5949	2.55208	2.2271	2.20004	2.1837	2.15282
		492.4	2.5244	2.54288	2.179	2.18778	2.2241	2.12274
		492.8	2.4953	2.56248	2.1504	2.17944	2.1186	2.10104
		493.2	2.5208	2.57454	2.2622	2.18612	2.1838	2.10904
		493.6	2.625	2.58528	2.1815	2.18656	2.0539	2.1278
		494	2.5489	2.5666	2.1658	2.21868	2.0333	2.16822
		494.4	2.6224	2.57764	2.1373	2.2484	2.1156	2.18596
		494.8	2.5556	2.57348	2.1838	2.28998	2.1586	2.20494
		495.2	2.5745	2.58808	2.2644	2.33428	2.2776	2.20728
		495.6	2.5316	2.61016	2.3421	2.34668	2.256	2.18854
		496	2.6041	2.62178	2.3144	2.32584	2.122	2.17172
		496.4	2.6016	2.5823	2.3452	2.31616	2.2105	2.20992
		496.8	2.6286	2.5732	2.4053	2.30478	2.1703	2.22972
		497.2	2.6849	2.5825	2.3264	2.30806	2.1839	2.25408
		497.6	2.5897	2.57698	2.2379	2.31664	2.1719	2.2766
		498	2.4067	2.57388	2.266	2.343	2.313	2.258
		498.4	2.5561	2.60488	2.2883	2.38514	2.3095	2.24752
		498.8	2.6751	2.61707	2.4217	2.40935	2.2921	2.23203
		499.2	2.6573	2.59773	2.3693	2.40523	2.2965	2.212
		499.6	2.5742	2.56795	2.3697	2.4232	2.0789	2.16975
		500	2.5617	2.5617	2.4767	2.4767	2.2606	2.2606

## Sheet: Supplementary Fig. 8b
	Supplementary Fig. 8b
		Time (ns)	Mrs2-noCl-		Mrs2-noCl-		Mrs2-noCl-
			rms_replica1 (Å)	moving average	rms_replica2 (Å)	moving average	rms_replica3 (Å)	moving average
		0	0	0.97958	0	0.99478	0	0.81858
		0.4	1.0568	1.26356	1.2078	1.26226	0.9269	1.03676
		0.8	1.1377	1.337	1.1561	1.30388	0.887	1.04428
		1.2	1.3311	1.40562	1.2006	1.35286	1.2482	1.113
		1.6	1.3723	1.41518	1.4094	1.38268	1.0308	1.12376
		2	1.4199	1.41458	1.3374	1.36124	1.0909	1.20134
		2.4	1.424	1.42972	1.4159	1.37774	0.9645	1.27242
		2.8	1.4808	1.46002	1.401	1.39456	1.2306	1.33962
		3.2	1.3789	1.4558	1.3497	1.41516	1.302	1.3617
		3.6	1.3693	1.47384	1.3022	1.46676	1.4187	1.4721
		4	1.4956	1.49822	1.4199	1.52266	1.4463	1.50634
		4.4	1.5755	1.48064	1.5	1.56162	1.3005	1.49562
		4.8	1.4597	1.45438	1.504	1.58232	1.341	1.4952
		5.2	1.4691	1.45848	1.6077	1.62296	1.854	1.45502
		5.6	1.4912	1.4573	1.5817	1.64698	1.5899	1.372
		6	1.4077	1.47994	1.6147	1.70018	1.3927	1.32292
		6.4	1.4442	1.50292	1.6035	1.806	1.2984	1.36676
		6.8	1.4802	1.55376	1.7072	1.91876	1.1401	1.38846
		7.2	1.4632	1.56394	1.7278	1.98254	1.4389	1.43022
		7.6	1.6044	1.60172	1.8477	2.02818	1.3445	1.41032
		8	1.5226	1.62854	2.1438	2.0755	1.6119	1.3888
		8.4	1.6984	1.67516	2.1673	2.03712	1.4069	1.36038
		8.8	1.5311	1.6706	2.0261	1.9988	1.3489	1.34716
		9.2	1.6521	1.73988	1.956	1.99984	1.3394	1.36016
		9.6	1.7385	1.74208	2.0843	2.01754	1.2369	1.3491
		10	1.7557	1.72344	1.9519	1.98324	1.4698	1.34584
		10.4	1.6756	1.69436	1.9757	1.94486	1.3408	1.32562
		10.8	1.8775	1.6647	2.0313	1.91542	1.4139	1.32052
		11.2	1.6631	1.6084	2.0445	1.8798	1.2841	1.29394
		11.6	1.6453	1.61616	1.9128	1.84744	1.2206	1.2994
		12	1.6103	1.59656	1.76	1.8361	1.3687	1.31096
		12.4	1.5273	1.61444	1.8285	1.9063	1.3153	1.29752
		12.8	1.596	1.64042	1.8532	1.9223	1.281	1.28978
		13.2	1.7019	1.67744	1.8827	1.9609	1.3114	1.27944
		13.6	1.5473	1.69782	1.8561	1.9869	1.2784	1.28588
		14	1.6997	1.7416	2.111	1.97902	1.3015	1.31662
		14.4	1.6572	1.74588	1.9085	1.88196	1.2766	1.3684
		14.8	1.7811	1.77618	2.0462	1.84556	1.2293	1.41244
		15.2	1.8038	1.78716	2.0127	1.76364	1.3436	1.49728
		15.6	1.7662	1.78088	1.8167	1.70412	1.4321	1.5489
		16	1.7211	1.7556	1.6257	1.68498	1.5604	1.54582
		16.4	1.8087	1.76034	1.7265	1.73906	1.4968	1.531
		16.8	1.836	1.72868	1.6366	1.78648	1.6535	1.5329
		17.2	1.7724	1.71958	1.7151	1.83838	1.6017	1.51584
		17.6	1.6398	1.69342	1.721	1.8729	1.4167	1.51264
		18	1.7448	1.72462	1.8961	1.92142	1.4863	1.56546
		18.4	1.6504	1.72364	1.9636	1.95632	1.5063	1.5991
		18.8	1.7905	1.7499	1.8961	1.95542	1.5682	1.62898
		19.2	1.6416	1.71492	1.8877	1.9603	1.5857	1.65806
		19.6	1.7958	1.72238	1.9636	1.9314	1.6808	1.65538
		20	1.7399	1.68194	2.0706	1.93178	1.6545	1.65638
		20.4	1.7817	1.65386	1.9591	1.87476	1.6557	1.63584
		20.8	1.6156	1.61542	1.9205	1.859	1.7136	1.65038
		21.2	1.6789	1.64304	1.7432	1.8743	1.5723	1.60598
		21.6	1.5936	1.62746	1.9655	1.94178	1.6858	1.6138
		22	1.5995	1.61852	1.7855	1.96414	1.5518	1.63936
		22.4	1.5895	1.6313	1.8803	2.0029	1.7284	1.68088
		22.8	1.7537	1.6728	1.997	2.02172	1.4916	1.70214
		23.2	1.601	1.68814	2.0806	2.01826	1.6114	1.74104
		23.6	1.5489	1.71624	2.0773	2.02116	1.8136	1.75382
		24	1.6634	1.77848	1.9793	2.01042	1.7594	1.73966
		24.4	1.797	1.7845	1.9744	1.98842	1.8347	1.73308
		24.8	1.8304	1.77624	1.9797	2.0117	1.6861	1.67352
		25.2	1.7415	1.76284	2.0951	2.02562	1.6753	1.64102
		25.6	1.8601	1.75988	2.0236	2.02672	1.7428	1.60846
		26	1.6935	1.73366	1.8693	2.0423	1.7265	1.5864
		26.4	1.7557	1.7361	2.0908	2.07842	1.5369	1.56902
		26.8	1.7634	1.71388	2.0493	2.02662	1.5236	1.61562
		27.2	1.7267	1.70574	2.1006	2.00256	1.5125	1.64338
		27.6	1.729	1.71608	2.1015	1.9951	1.6325	1.69698
		28	1.7057	1.71716	2.0499	1.98814	1.6396	1.7066
		28.4	1.6446	1.75588	1.8318	2.03948	1.7699	1.73596
		28.8	1.7227	1.80348	1.929	2.1151	1.6624	1.71966
		29.2	1.7784	1.84132	2.0633	2.1767	1.7805	1.74414
		29.6	1.7344	1.86346	2.0667	2.18196	1.6806	1.74232
		30	1.8993	1.91464	2.3066	2.18616	1.7864	1.75568
		30.4	1.8826	1.93432	2.2099	2.1428	1.6884	1.75128
		30.8	1.9119	1.9359	2.237	2.14358	1.7848	1.73542
		31.2	1.8891	1.90394	2.0896	2.14412	1.7714	1.67098
		31.6	1.9903	1.87692	2.0877	2.2033	1.7474	1.60548
		32	1.9977	1.84738	2.0898	2.2889	1.7644	1.5711
		32.4	1.8905	1.81484	2.2138	2.34678	1.6091	1.55418
		32.8	1.7521	1.81132	2.2397	2.33818	1.4626	1.56644
		33.2	1.754	1.83434	2.3855	2.35624	1.4439	1.63416
		33.6	1.8426	1.83992	2.5157	2.33024	1.5755	1.70396
		34	1.835	1.8728	2.3792	2.28516	1.6798	1.71874
		34.4	1.8729	1.8963	2.1708	2.25116	1.6704	1.73982
		34.8	1.8672	1.89412	2.33	2.305	1.8012	1.72286
		35.2	1.7819	1.8782	2.2555	2.3023	1.7929	1.65336
		35.6	2.007	1.88678	2.2903	2.30616	1.6494	1.5937
		36	1.9525	1.87186	2.2092	2.3212	1.7852	1.57122
		36.4	1.862	1.84698	2.44	2.309	1.5856	1.5051
		36.8	1.7876	1.84262	2.3165	2.26572	1.4537	1.52534
		37.2	1.8248	1.8707	2.2748	2.24836	1.4946	1.57108
		37.6	1.9324	1.89524	2.3655	2.26504	1.537	1.63336
		38	1.8281	1.87816	2.1482	2.23204	1.4546	1.637
		38.4	1.8402	1.89896	2.2236	2.30638	1.6868	1.66022
		38.8	1.928	1.94986	2.2297	2.34508	1.6824	1.63584
		39.2	1.9475	1.9599	2.3582	2.38448	1.806	1.63078
		39.6	1.847	1.97192	2.2005	2.36998	1.5552	1.58472
		40	1.9321	2.01228	2.5199	2.37914	1.5707	1.57076
		40.4	2.0947	2.01102	2.4171	2.35366	1.5649	1.59896
		40.8	1.9782	1.98108	2.4267	2.32378	1.6571	1.63962
		41.2	2.0076	1.96182	2.2857	2.2585	1.5757	1.67378
		41.6	2.0488	1.93704	2.2463	2.22678	1.4854	1.70354
		42	1.9258	1.88842	2.3925	2.21294	1.7117	1.75838
		42.4	1.945	1.83968	2.2677	2.19316	1.7682	1.76726
		42.8	1.8819	1.79008	2.1003	2.1682	1.8279	1.76064
		43.2	1.8837	1.78014	2.1271	2.20788	1.7245	1.73018
		43.6	1.8057	1.76382	2.1771	2.2229	1.7596	1.7254
		44	1.6821	1.75196	2.2936	2.22852	1.7561	1.71914
		44.4	1.697	1.78248	2.1429	2.238	1.7351	1.71376
		44.8	1.8322	1.80638	2.2987	2.27392	1.6756	1.69234
		45.2	1.8021	1.79802	2.2022	2.28888	1.7006	1.6898
		45.6	1.7464	1.7993	2.2052	2.34336	1.7283	1.69826
		46	1.8347	1.8328	2.341	2.36122	1.7292	1.72626
		46.4	1.8165	1.83744	2.3225	2.34956	1.628	1.68586
		46.8	1.7904	1.85184	2.3735	2.30026	1.6629	1.66852
		47.2	1.8085	1.9277	2.4746	2.2501	1.7429	1.61878
		47.6	1.9139	1.9857	2.2945	2.19372	1.8683	1.57004
		48	1.8579	2.02362	2.2827	2.20518	1.5272	1.51876
		48.4	1.8885	2.044	2.076	2.25326	1.5413	1.54866
		48.8	2.1697	2.04964	2.1227	2.28492	1.4142	1.57464
		49.2	2.0985	2.00678	2.1927	2.3592	1.4992	1.63786
		49.6	2.1035	1.96358	2.3518	2.42052	1.6119	1.68314
		50	1.9598	1.95128	2.5231	2.41562	1.6767	1.70382
		50.4	1.9167	1.97548	2.2343	2.3636	1.6712	1.67014
		50.8	1.9554	1.99606	2.4941	2.40272	1.7303	1.68866
		51.2	1.8825	2.01196	2.4993	2.3638	1.7256	1.68512
		51.6	2.042	2.03752	2.3273	2.32554	1.7153	1.715
		52	2.0808	2.05636	2.263	2.34154	1.5083	1.72192
		52.4	2.0196	2.02164	2.4299	2.35606	1.7638	1.76136
		52.8	2.0349	1.98534	2.2995	2.3575	1.7126	1.75524
		53.2	2.0103	1.96488	2.308	2.3858	1.875	1.78452
		53.6	2.1362	1.93164	2.4073	2.41012	1.7499	1.7567
		54	1.9072	1.86758	2.3356	2.41464	1.7055	1.75928
		54.4	1.8381	1.88344	2.4371	2.45668	1.7332	1.73808
		54.8	1.9326	1.8997	2.441	2.4605	1.859	1.7476
		55.2	1.8441	1.88378	2.4296	2.4969	1.7359	1.71954
		55.6	1.8159	1.89402	2.4299	2.49454	1.7628	1.7377
		56	1.9865	1.9133	2.5458	2.49956	1.5995	1.73718
		56.4	1.9194	1.88882	2.4562	2.48112	1.7808	1.75164
		56.8	1.853	1.88862	2.623	2.51068	1.7187	1.74666
		57.2	1.8953	1.91982	2.4178	2.47512	1.8267	1.75736
		57.6	1.9123	1.9251	2.455	2.50114	1.7602	1.7438
		58	1.8641	1.92804	2.4536	2.49446	1.6718	1.7445
		58.4	1.9184	1.9547	2.604	2.50208	1.7559	1.7605
		58.8	2.009	2.00932	2.4452	2.47914	1.7722	1.7503
		59.2	1.9217	2.02914	2.5479	2.48822	1.7589	1.69664
		59.6	1.927	2.065	2.4216	2.48738	1.7637	1.66842
		60	1.9974	2.08396	2.4917	2.50812	1.7518	1.66618
		60.4	2.1915	2.0896	2.4893	2.51436	1.7049	1.66002
		60.8	2.1081	2.02534	2.4906	2.54228	1.5039	1.639
		61.2	2.101	1.975	2.5437	2.54946	1.6178	1.67142
		61.6	2.0218	1.95022	2.5253	2.52942	1.7525	1.68848
		62	2.0256	1.95242	2.5229	2.48972	1.721	1.66476
		62.4	1.8702	1.98586	2.6289	2.48362	1.5998	1.66924
		62.8	1.8564	2.01564	2.5265	2.45344	1.666	1.72816
		63.2	1.9771	2.05446	2.4435	2.44572	1.7031	1.72112
		63.6	2.0328	2.04632	2.3268	2.47286	1.6339	1.66348
		64	2.1928	2.04414	2.4924	2.54238	1.7434	1.6494
		64.4	2.0191	2.00988	2.478	2.56124	1.8944	1.62282
		64.8	2.0505	2.00648	2.4879	2.5427	1.6308	1.57204
		65.2	1.9364	1.99146	2.5792	2.56272	1.4149	1.57434
		65.6	2.0219	2.01292	2.6744	2.58942	1.5635	1.62956
		66	2.0215	2.0162	2.5867	2.56462	1.6105	1.60884
		66.4	2.0021	2.00538	2.3853	2.59586	1.6405	1.58092
		66.8	1.9754	1.99236	2.588	2.71444	1.6423	1.5654
		67.2	2.0437	2.01696	2.7127	2.80118	1.691	1.52254
		67.6	2.0383	2.02914	2.5504	2.82932	1.4599	1.47688
		68	1.9674	2.05548	2.7429	2.8463	1.4709	1.50344
		68.4	1.937	2.10098	2.9782	2.81426	1.5629	1.5752
		68.8	2.0984	2.1561	3.0217	2.74508	1.428	1.58632
		69.2	2.1046	2.15458	2.8534	2.65768	1.4627	1.64846
		69.6	2.17	2.1696	2.6353	2.66514	1.5927	1.66992
		70	2.1949	2.11618	2.5827	2.72216	1.8297	1.69302
		70.4	2.2126	2.0919	2.6323	2.7682	1.6185	1.65394
		70.8	2.0908	2.06952	2.5847	2.82602	1.7387	1.6036
		71.2	2.1797	2.07848	2.8907	2.87776	1.57	1.56808
		71.6	1.9029	2.06946	2.9204	2.85766	1.7082	1.56136
		72	2.0735	2.11696	2.8129	2.81892	1.6343	1.5312
		72.4	2.1007	2.15264	2.9214	2.81462	1.3668	1.55678
		72.8	2.1356	2.15694	2.8434	2.7991	1.5611	1.65644
		73.2	2.1346	2.1559	2.7902	2.78514	1.5364	1.71618
		73.6	2.1404	2.1718	2.7267	2.78836	1.5574	1.80886
		74	2.2519	2.17542	2.7914	2.81982	1.7622	1.88252
		74.4	2.1222	2.1823	2.8438	2.8382	1.8651	1.91226
		74.8	2.1304	2.2092	2.7736	2.8479	1.8598	1.91282
		75.2	2.2141	2.23066	2.8063	2.86142	1.9998	1.8865
		75.6	2.1585	2.21148	2.884	2.85456	1.9257	1.81888
		76	2.2863	2.23728	2.8833	2.88208	1.9109	1.79658
		76.4	2.2567	2.21548	2.8923	2.88944	1.8679	1.78308
		76.8	2.2377	2.2124	2.8412	2.88846	1.7282	1.72942
		77.2	2.1182	2.17352	2.772	2.90608	1.6617	1.7052
		77.6	2.2875	2.2303	3.0216	2.89866	1.8142	1.70744
		78	2.1773	2.272	2.9201	2.8	1.8434	1.71094
		78.4	2.2413	2.34262	2.8874	2.7384	1.5996	1.69372
		78.8	2.0433	2.344	2.9293	2.6986	1.6071	1.72124
		79.2	2.4021	2.40302	2.7349	2.6326	1.6729	1.72612
		79.6	2.496	2.40102	2.5283	2.64548	1.8317	1.75544
		80	2.5304	2.37528	2.6121	2.66014	1.7573	1.71308
		80.4	2.2482	2.3497	2.6884	2.67482	1.7372	1.75228
		80.8	2.3384	2.3887	2.5993	2.67792	1.6315	1.7364
		81.2	2.3921	2.3885	2.7993	2.70034	1.8195	1.77854
		81.6	2.3673	2.40312	2.6016	2.7338	1.6199	1.73966
		82	2.4025	2.4194	2.6855	2.75732	1.9533	1.77354
		82.4	2.4432	2.44248	2.7039	2.73874	1.6578	1.70364
		82.8	2.3374	2.40992	2.7114	2.76802	1.8422	1.73944
		83.2	2.4652	2.4068	2.9666	2.76374	1.6251	1.75908
		83.6	2.4487	2.3712	2.7192	2.7147	1.7893	1.78468
		84	2.5179	2.33054	2.5926	2.72046	1.6038	1.8013
		84.4	2.2804	2.2905	2.8503	2.75126	1.8368	1.84074
		84.8	2.3218	2.28536	2.69	2.71142	1.9404	1.83616
		85.2	2.2872	2.29938	2.7214	2.71968	1.7531	1.86482
		85.6	2.2454	2.31634	2.748	2.71058	1.8724	1.90208
		86	2.3177	2.3267	2.7466	2.66528	1.801	1.91746
		86.4	2.2547	2.32714	2.6511	2.69392	1.8139	1.9511
		86.8	2.3919	2.32076	2.7313	2.72894	2.0837	1.9456
		87.2	2.372	2.2753	2.6759	2.72462	1.9394	1.89166
		87.6	2.2972	2.26664	2.5215	2.76092	1.9493	1.84826
		88	2.3199	2.27338	2.8898	2.799	1.9692	1.84812
		88.4	2.2228	2.2905	2.8262	2.74264	1.7864	1.81018
		88.8	2.1646	2.31356	2.7097	2.72236	1.814	1.8328
		89.2	2.3287	2.3454	2.8574	2.74932	1.7224	1.78402
		89.6	2.3309	2.3552	2.7119	2.76408	1.9486	1.81126
		90	2.4055	2.3657	2.608	2.79442	1.7795	1.80296
		90.4	2.3381	2.36414	2.7248	2.83808	1.8995	1.8021
		90.8	2.3238	2.3469	2.8445	2.82906	1.5701	1.8086
		91.2	2.3777	2.34078	2.9312	2.8151	1.8586	1.86606
		91.6	2.3834	2.37168	2.8636	2.75972	1.9071	1.88414
		92	2.3977	2.42018	2.8263	2.68996	1.7752	1.90804
		92.4	2.2519	2.42858	2.6797	2.64682	1.932	1.98392
		92.8	2.2932	2.46546	2.7747	2.61024	1.8574	1.98232
		93.2	2.5322	2.53008	2.6543	2.59044	1.949	1.99844
		93.6	2.6259	2.51748	2.5148	2.57004	2.0266	2.02768
		94	2.4397	2.49002	2.6106	2.58556	2.1546	2.0287
		94.4	2.4363	2.50896	2.4968	2.55458	1.924	1.98366
		94.8	2.6163	2.5176	2.6757	2.58858	1.938	1.99948
		95.2	2.4692	2.4837	2.5523	2.57268	2.0952	1.97554
		95.6	2.4886	2.51142	2.5924	2.63544	2.0317	1.9399
		96	2.5344	2.50802	2.4557	2.64016	1.9294	1.91566
		96.4	2.4795	2.5061	2.6668	2.65878	2.0031	1.89398
		96.8	2.4468	2.5259	2.5962	2.6198	1.8183	1.88748
		97.2	2.6078	2.54464	2.8661	2.60926	1.917	1.90888
		97.6	2.4716	2.52552	2.616	2.54444	1.9105	1.90086
		98	2.5248	2.52722	2.5488	2.5223	1.821	1.89356
		98.4	2.5785	2.51048	2.4719	2.48388	1.9706	1.92312
		98.8	2.5405	2.48316	2.5435	2.48952	1.9253	1.91618
		99.2	2.5122	2.45162	2.542	2.48598	1.8769	1.89622
		99.6	2.4801	2.40362	2.5053	2.5095	1.874	1.91316
		100	2.4411	2.40528	2.3567	2.58922	1.9688	1.95034
		100.4	2.4419	2.42436	2.5001	2.6948	1.9359	1.98298
		100.8	2.3828	2.46166	2.5258	2.76422	1.8255	1.9579
		101.2	2.2722	2.50222	2.6596	2.76774	1.9616	1.97606
		101.6	2.4884	2.50768	2.9039	2.78332	2.0599	1.98786
		102	2.5365	2.52788	2.8846	2.74486	2.132	1.96972
		102.4	2.6284	2.52114	2.8472	2.69132	1.8105	1.94666
		102.8	2.5856	2.49892	2.5434	2.67728	1.9163	1.95272
		103.2	2.2995	2.46584	2.7375	2.7269	2.0206	1.94222
		103.6	2.5894	2.52326	2.7116	2.74332	1.9692	1.93338
		104	2.5028	2.4887	2.6169	2.77086	2.0167	1.91594
		104.4	2.5173	2.47728	2.777	2.7898	1.8408	1.8728
		104.8	2.4202	2.48632	2.7915	2.77646	1.8638	1.86314
		105.2	2.5866	2.4909	2.8196	2.74222	1.9764	1.88062
		105.6	2.4166	2.4842	2.8493	2.73094	1.882	1.89198
		106	2.4457	2.53208	2.7116	2.68798	1.801	1.94694
		106.4	2.5625	2.53414	2.7103	2.65624	1.7925	2.0427
		106.8	2.4431	2.54478	2.6203	2.65046	1.9512	2.17878
		107.2	2.5531	2.58092	2.7632	2.71754	2.0332	2.2265
		107.6	2.656	2.60694	2.6345	2.71564	2.1568	2.24808
		108	2.456	2.5816	2.5529	2.71486	2.2798	2.25346
		108.4	2.6157	2.61534	2.6814	2.7691	2.4729	2.2631
		108.8	2.6238	2.67674	2.9557	2.78342	2.1898	2.2193
		109.2	2.6832	2.72028	2.7537	2.74694	2.1411	2.244
		109.6	2.5293	2.74784	2.6306	2.74324	2.1837	2.27262
		110	2.6247	2.80384	2.8241	2.76434	2.328	2.24804
		110.4	2.9227	2.83452	2.753	2.8017	2.2539	2.19266
		110.8	2.8415	2.7796	2.7733	2.79974	2.3133	2.16378
		111.2	2.821	2.7657	2.7352	2.80622	2.2842	2.16
		111.6	2.8093	2.74896	2.7361	2.82884	2.0608	2.16312
		112	2.7781	2.70828	3.0109	2.85832	2.0511	2.20152
		112.4	2.6481	2.67388	2.7432	2.84936	2.1095	2.23276
		112.8	2.772	2.67286	2.8057	2.84	2.2944	2.25154
		113.2	2.7373	2.64792	2.8483	2.79028	2.2998	2.25434
		113.6	2.6059	2.64598	2.8835	2.72562	2.2528	2.30232
		114	2.6061	2.66594	2.9661	2.63998	2.2073	2.28236
		114.4	2.643	2.67924	2.6964	2.54172	2.2034	2.24162
		114.8	2.6473	2.66818	2.5571	2.53938	2.3084	2.17916
		115.2	2.7276	2.67382	2.525	2.50856	2.5397	2.10094
		115.6	2.7057	2.6424	2.4553	2.52372	2.153	1.98246
		116	2.6726	2.64542	2.4748	2.50742	2.0036	1.9348
		116.4	2.5877	2.63348	2.6847	2.4958	1.8911	1.94608
		116.8	2.6755	2.63468	2.403	2.45874	1.9173	2.02412
		117.2	2.5705	2.56752	2.6008	2.49256	1.9473	2.06348
		117.6	2.7208	2.5368	2.3738	2.47698	1.9147	2.13282
		118	2.6129	2.47104	2.4167	2.50226	2.06	2.1777
		118.4	2.5937	2.4398	2.4994	2.52956	2.2813	2.21144
		118.8	2.3397	2.41716	2.5721	2.53696	2.1141	2.1704
		119.2	2.4169	2.46468	2.5229	2.54716	2.294	2.19624
		119.6	2.392	2.46634	2.5002	2.537	2.1391	2.1903
		120	2.4567	2.49396	2.5532	2.54524	2.2287	2.19884
		120.4	2.4805	2.5093	2.5364	2.52156	2.0761	2.18806
		120.8	2.5773	2.4699	2.6231	2.54496	2.2433	2.21282
		121.2	2.4252	2.4606	2.4721	2.552	2.2643	2.18418
		121.6	2.5301	2.45568	2.5414	2.58438	2.1818	2.1347
		122	2.5334	2.42832	2.4348	2.62048	2.1748	2.15572
		122.4	2.2835	2.4116	2.6534	2.64348	2.1999	2.16944
		122.8	2.5308	2.45236	2.6583	2.5952	2.1001	2.1855
		123.2	2.4006	2.46804	2.634	2.57186	2.0169	2.22798
		123.6	2.3933	2.50834	2.7219	2.54148	2.2869	2.28892
		124	2.4498	2.5355	2.5498	2.5054	2.2434	2.3237
		124.4	2.4873	2.52904	2.412	2.52552	2.2802	2.37636
		124.8	2.6092	2.53678	2.5416	2.56326	2.3125	2.3509
		125.2	2.6021	2.5441	2.4821	2.57926	2.3216	2.35646
		125.6	2.5291	2.5105	2.5415	2.6177	2.4608	2.32578
		126	2.4175	2.50084	2.6504	2.67798	2.5067	2.27562
		126.4	2.526	2.53138	2.6007	2.69598	2.1529	2.16044
		126.8	2.6458	2.53698	2.6216	2.7119	2.3403	2.12658
		127.2	2.4341	2.55042	2.6743	2.71412	2.1682	2.059
		127.6	2.4808	2.56828	2.8429	2.7158	2.21	2.07852
		128	2.5702	2.57984	2.7404	2.65914	1.9308	2.06424
		128.4	2.554	2.57168	2.6803	2.62542	1.9836	2.08874
		128.8	2.713	2.58974	2.6327	2.63606	2.0024	2.1159
		129.2	2.5234	2.61058	2.6827	2.62902	2.2658	2.15982
		129.6	2.5386	2.63678	2.5596	2.64936	2.1386	2.14022
		130	2.5294	2.6289	2.5718	2.6952	2.0533	2.1748
		130.4	2.6443	2.62772	2.7335	2.7403	2.1194	2.18196
		130.8	2.8172	2.61692	2.5975	2.70112	2.222	2.15134
		131.2	2.6544	2.54928	2.7844	2.71086	2.1678	2.13186
		131.6	2.4992	2.51886	2.7888	2.67686	2.3115	2.15054
		132	2.5235	2.51198	2.7973	2.68654	2.0891	2.13338
		132.4	2.5903	2.50036	2.5376	2.70526	1.9663	2.1374
		132.8	2.479	2.49662	2.6462	2.71874	2.1246	2.20034
		133.2	2.5023	2.52754	2.6144	2.75048	2.2612	2.23978
		133.6	2.4648	2.54844	2.8372	2.76138	2.2257	2.2393
		134	2.4654	2.53624	2.8909	2.75302	2.1092	2.236
		134.4	2.5716	2.54982	2.605	2.72	2.281	2.24788
		134.8	2.6336	2.52302	2.8049	2.72008	2.3218	2.21712
		135.2	2.6068	2.49986	2.6689	2.65584	2.2588	2.21056
		135.6	2.4038	2.46952	2.7954	2.63432	2.2092	2.23994
		136	2.5333	2.47918	2.7258	2.56318	2.1686	2.23434
		136.4	2.4376	2.46918	2.6054	2.56886	2.1272	2.21882
		136.8	2.5178	2.49184	2.4837	2.5793	2.289	2.20852
		137.2	2.4551	2.50738	2.5613	2.60242	2.4057	2.1414
		137.6	2.4521	2.56832	2.4397	2.6499	2.1812	2.0711
		138	2.4833	2.5891	2.7542	2.69538	2.091	2.05254
		138.4	2.5509	2.59104	2.6576	2.6542	2.0757	2.06846
		138.8	2.5955	2.59596	2.5993	2.68018	1.9534	2.0919
		139.2	2.7598	2.60888	2.7987	2.70316	2.0542	2.11966
		139.6	2.556	2.57616	2.6671	2.69036	2.0884	2.15078
		140	2.493	2.58674	2.5483	2.6671	2.1706	2.2015
		140.4	2.5755	2.61352	2.7875	2.67872	2.1929	2.19876
		140.8	2.6601	2.59396	2.7142	2.63132	2.0922	2.15116
		141.2	2.5962	2.54228	2.7347	2.59264	2.2098	2.1622
		141.6	2.6089	2.5208	2.5508	2.53956	2.342	2.1732
		142	2.6269	2.4686	2.6064	2.58128	2.1569	2.10056
		142.4	2.4777	2.46256	2.5505	2.58248	1.9549	2.09428
		142.8	2.4017	2.4639	2.5208	2.58504	2.1474	2.1564
		143.2	2.4888	2.48902	2.4693	2.61724	2.2648	2.17674
		143.6	2.3479	2.50964	2.7594	2.63542	1.9788	2.12776
		144	2.5967	2.54554	2.6124	2.56722	2.1255	2.1559
		144.4	2.4844	2.55344	2.5633	2.5485	2.2655	2.16734
		144.8	2.5273	2.58388	2.6818	2.53476	2.2491	2.14924
		145.2	2.5919	2.6282	2.5602	2.50232	2.0199	2.101
		145.6	2.5274	2.6367	2.4184	2.53388	2.1195	2.12284
		146	2.6362	2.68792	2.5188	2.60614	2.1827	2.13016
		146.4	2.6366	2.68648	2.4946	2.6783	2.175	2.09638
		146.8	2.7489	2.69236	2.5196	2.74698	2.0079	2.10462
		147.2	2.6344	2.68664	2.718	2.82642	2.1291	2.13064
		147.6	2.7835	2.69312	2.7797	2.81674	2.1561	2.14084
		148	2.629	2.67266	2.8796	2.82818	2.0138	2.09374
		148.4	2.666	2.65758	2.838	2.77112	2.2162	2.13056
		148.8	2.7203	2.62404	2.9168	2.7433	2.138	2.09268
		149.2	2.6668	2.61322	2.6696	2.70948	2.1801	2.10952
		149.6	2.6812	2.59998	2.8369	2.716	1.9206	2.118
		150	2.5536	2.60872	2.5943	2.73314	2.1979	2.22946
		150.4	2.4983	2.61714	2.6989	2.84284	2.0268	2.21858
		150.8	2.6662	2.64358	2.7477	2.88372	2.2222	2.24978
		151.2	2.6006	2.65022	2.7022	2.88894	2.2225	2.26926
		151.6	2.7249	2.65952	2.9226	2.89212	2.4779	2.29962
		152	2.5957	2.62508	3.1428	2.8382	2.1435	2.2607
		152.4	2.6305	2.62268	2.9033	2.7689	2.1828	2.26274
		152.8	2.6994	2.61966	2.7738	2.7339	2.3196	2.2188
		153.2	2.6471	2.63388	2.7181	2.73248	2.3743	2.21406
		153.6	2.5527	2.6602	2.653	2.7814	2.2833	2.18226
		154	2.5837	2.69174	2.7963	2.78548	2.1537	2.1543
		154.4	2.6154	2.69952	2.7283	2.81718	1.9631	2.14584
		154.8	2.7705	2.72262	2.7667	2.8388	2.2959	2.17998
		155.2	2.7787	2.72042	2.9627	2.85504	2.2153	2.13112
		155.6	2.7104	2.70346	2.6734	2.85916	2.1435	2.10098
		156	2.6226	2.6797	2.9548	2.89908	2.1114	2.10126
		156.4	2.7309	2.69992	2.8364	2.8588	2.1338	2.08496
		156.8	2.7595	2.67694	2.8479	2.80696	2.0516	2.069
		157.2	2.6939	2.6283	2.9833	2.80068	2.0646	2.0646
		157.6	2.5916	2.59972	2.873	2.78838	2.1449	2.04846
		158	2.7237	2.56432	2.7534	2.80482	2.0299	2.04778
		158.4	2.616	2.5228	2.5772	2.86402	2.054	2.0841
		158.8	2.5163	2.49514	2.8165	2.94216	2.0296	2.1149
		159.2	2.551	2.50556	2.9218	2.9612	1.9839	2.1237
		159.6	2.4146	2.5101	2.9552	2.9215	2.1415	2.1368
		160	2.5161	2.53108	3.0494	2.86892	2.2115	2.14674
		160.4	2.4777	2.54	2.9679	2.80258	2.208	2.13218
		160.8	2.5684	2.53512	2.9117	2.77142	2.0736	2.15222
		161.2	2.5737	2.5338	2.7233	2.75612	2.0494	2.16744
		161.6	2.5195	2.53428	2.6923	2.76504	2.1912	2.20576
		162	2.5607	2.52732	2.7177	2.75482	2.1387	2.18714
		162.4	2.4533	2.52466	2.8121	2.72568	2.3082	2.16392
		162.8	2.5618	2.54026	2.8352	2.69286	2.1497	2.1346
		163.2	2.5761	2.53482	2.7679	2.64876	2.241	2.14834
		163.6	2.4847	2.51908	2.6412	2.64238	2.0981	2.08114
		164	2.5474	2.53882	2.572	2.69408	2.0226	2.08598
		164.4	2.5313	2.5283	2.648	2.69732	2.1616	2.08026
		164.8	2.5346	2.52304	2.6147	2.73076	2.2184	2.03376
		165.2	2.4974	2.51798	2.736	2.75864	1.905	1.99622
		165.6	2.5834	2.54272	2.8997	2.81744	2.1223	1.99602
		166	2.4948	2.53664	2.5882	2.81242	1.994	1.95994
		166.4	2.505	2.55868	2.8152	2.92906	1.9291	1.98984
		166.8	2.5093	2.62036	2.7541	2.92236	2.0307	2.00036
		167.2	2.6211	2.66726	3.03	2.89806	1.904	1.98956
		167.6	2.553	2.69876	2.8746	2.8404	1.9419	2.03118
		168	2.605	2.72394	3.1714	2.80018	2.1435	2.06184
		168.4	2.8134	2.75368	2.7817	2.67568	1.9817	2.03544
		168.8	2.7438	2.74084	2.6326	2.66334	1.9767	1.99776
		169.2	2.7786	2.74424	2.7417	2.6704	2.1121	1.97362
		169.6	2.6789	2.75336	2.6735	2.646	2.0952	1.93012
		170	2.7537	2.75686	2.5489	2.62972	2.0115	1.86852
		170.4	2.7492	2.72536	2.72	2.6434	1.7933	1.84874
		170.8	2.7608	2.68536	2.6679	2.6083	1.856	1.86284
		171.2	2.8242	2.6577	2.6197	2.58584	1.8946	1.9243
		171.6	2.6964	2.59654	2.5921	2.54464	1.7872	1.94266
		172	2.5962	2.56238	2.6173	2.56694	1.9126	1.99456
		172.4	2.5492	2.61504	2.5445	2.56934	1.8638	2.0186
		172.8	2.6225	2.6555	2.5556	2.58622	2.1633	2.03478
		173.2	2.5184	2.67994	2.4137	2.60148	1.9864	2.01706
		173.6	2.5256	2.67824	2.7036	2.6257	2.0467	2.06492
		174	2.8595	2.6895	2.6293	2.6595	2.0328	2.04958
		174.4	2.7515	2.638	2.6289	2.65566	1.9447	2.01512
		174.8	2.7447	2.6213	2.6319	2.6779	2.0747	2.01242
		175.2	2.5099	2.61664	2.5348	2.6646	2.2257	2.00452
		175.6	2.5819	2.64944	2.8726	2.75552	1.97	1.95342
		176	2.602	2.66724	2.6101	2.72968	1.8605	2.0133
		176.4	2.668	2.68402	2.7401	2.73526	1.9312	2.04372
		176.8	2.7214	2.7042	2.5654	2.73636	2.0352	2.05228
		177.2	2.6739	2.70516	2.9894	2.79946	1.9702	2.0527
		177.6	2.6709	2.69774	2.7434	2.74612	2.2694	2.08846
		178	2.6859	2.67866	2.638	2.77258	2.0126	2.05508
		178.4	2.7689	2.6787	2.7456	2.77838	1.974	2.0773
		178.8	2.7262	2.64986	2.8809	2.74204	2.0373	2.11566
		179.2	2.6368	2.62258	2.7227	2.70936	2.149	2.1376
		179.6	2.5755	2.61292	2.8757	2.67974	2.1025	2.17348
		180	2.6861	2.64734	2.667	2.64338	2.1237	2.25298
		180.4	2.6247	2.66594	2.5639	2.64864	2.1658	2.34474
		180.8	2.5898	2.68682	2.7175	2.6823	2.147	2.38706
		181.2	2.5885	2.70876	2.5746	2.72102	2.3284	2.4252
		181.6	2.7476	2.7263	2.6939	2.73616	2.5	2.44328
		182	2.7791	2.77476	2.6933	2.73484	2.5825	2.40144
		182.4	2.7291	2.80114	2.7322	2.75698	2.3774	2.3948
		182.8	2.6995	2.81822	2.9111	2.77016	2.3377	2.37846
		183.2	2.6762	2.85528	2.6503	2.73526	2.4188	2.36098
		183.6	2.9899	2.88378	2.6873	2.73818	2.2908	2.31148
		184	2.911	2.86882	2.804	2.72386	2.5493	2.29178
		184.4	2.8145	2.85196	2.7981	2.70944	2.2957	2.19078
		184.8	2.8848	2.86612	2.7366	2.72046	2.2503	2.12302
		185.2	2.8187	2.86544	2.6649	2.7473	2.1713	2.09692
		185.6	2.9151	2.88476	2.6157	2.7779	2.1923	2.06406
		186	2.8267	2.90712	2.7319	2.82846	2.0443	2.01042
		186.4	2.8853	2.92672	2.8532	2.8275	1.9569	2.02286
		186.8	2.8814	2.92468	2.8708	2.81388	2.1198	2.04304
		187.2	2.9153	2.92806	2.8179	2.8232	2.007	2.00686
		187.6	3.0269	2.87028	2.8685	2.84582	1.9241	2.01356
		188	2.9247	2.82092	2.7271	2.80626	2.1065	2.04014
		188.4	2.8751	2.82666	2.7851	2.78932	2.0578	2.02736
		188.8	2.8983	2.83228	2.9174	2.76124	1.9389	2.07964
		189.2	2.6264	2.79996	2.931	2.69958	2.0405	2.11964
		189.6	2.7801	2.80954	2.6707	2.63004	2.057	2.12412
		190	2.9534	2.82254	2.6424	2.62066	2.0426	2.13402
		190.4	2.9032	2.80174	2.6447	2.66802	2.3192	2.14352
		190.8	2.7367	2.80854	2.6091	2.6434	2.1389	2.1493
		191.2	2.6743	2.84314	2.5833	2.658	2.0629	2.1896
		191.6	2.8451	2.85826	2.6238	2.68302	2.1065	2.22518
		192	2.8494	2.87428	2.8792	2.74272	2.0901	2.27272
		192.4	2.9372	2.86282	2.5216	2.7305	2.3481	2.30878
		192.8	2.9097	2.83472	2.6821	2.75962	2.3404	2.3096
		193.2	2.7499	2.82768	2.7084	2.81482	2.2408	2.28846
		193.6	2.9252	2.86826	2.9223	2.86992	2.3442	2.26248
		194	2.7921	2.85428	2.8181	2.82758	2.2704	2.20644
		194.4	2.7967	2.9	2.6672	2.79806	2.3522	2.16768
		194.8	2.8745	2.89808	2.9581	2.81954	2.2347	2.12356
		195.2	2.9528	2.89174	2.9839	2.78816	2.1109	2.08678
		195.6	2.8553	2.86116	2.7106	2.76312	2.064	2.07444
		196	3.0207	2.83452	2.6705	2.76978	2.0766	2.12894
		196.4	2.7871	2.78088	2.7746	2.78714	2.1316	2.16846
		196.8	2.8428	2.7893	2.8012	2.75938	2.0508	2.16044
		197.2	2.7999	2.77294	2.8587	2.75902	2.0492	2.15592
		197.6	2.7221	2.7887	2.7439	2.79018	2.3365	2.18356
		198	2.7525	2.82132	2.7573	2.78648	2.2742	2.11292
		198.4	2.8292	2.83756	2.6358	2.83042	2.0915	2.05782
		198.8	2.761	2.84298	2.7994	2.84514	2.0282	2.07844
		199.2	2.8787	2.88092	3.0145	2.84572	2.1874	2.12064
		199.6	2.8852	2.87114	2.7254	2.8052	1.9833	2.12574
		200	2.8337	2.9063	2.977	2.81122	1.9987	2.15006
		200.4	2.8563	2.89688	2.7094	2.76268	2.1946	2.1865
		200.8	2.9507	2.8955	2.8023	2.78424	2.2392	2.17608
		201.2	2.8298	2.85762	2.8119	2.76524	2.2129	2.13854
		201.6	3.061	2.85766	2.7555	2.73144	2.1049	2.10026
		202	2.7866	2.81066	2.7343	2.68706	2.1809	2.11614
		202.4	2.8494	2.82106	2.8172	2.6748	2.1425	2.10226
		202.8	2.7613	2.81376	2.7073	2.6466	2.0515	2.04598
		203.2	2.83	2.80588	2.6429	2.62636	2.0215	2.05496
		203.6	2.826	2.7939	2.5336	2.63314	2.1843	2.08672
		204	2.8386	2.7875	2.673	2.67672	2.1115	2.0614
		204.4	2.8129	2.78426	2.6762	2.66448	1.8611	2.04986
		204.8	2.7219	2.75774	2.6061	2.63686	2.0964	2.08444
		205.2	2.7701	2.71848	2.6768	2.62636	2.1803	2.09174
		205.6	2.794	2.69804	2.7515	2.59744	2.0577	2.08034
		206	2.8224	2.67606	2.6118	2.57648	2.0538	2.10398
		206.4	2.6803	2.6218	2.5381	2.58706	2.034	2.14904
		206.8	2.5256	2.61672	2.5536	2.651	2.1329	2.17038
		207.2	2.6679	2.6572	2.5322	2.67634	2.1233	2.18906
		207.6	2.6841	2.6755	2.6467	2.70544	2.1759	2.22802
		208	2.5511	2.711	2.6647	2.72452	2.2791	2.24632
		208.4	2.6549	2.76248	2.8578	2.6965	2.1407	2.25862
		208.8	2.728	2.7824	2.6803	2.6463	2.2263	2.24908
		209.2	2.7594	2.75568	2.6777	2.61686	2.3181	2.21342
		209.6	2.8616	2.7261	2.7421	2.61116	2.2674	2.18364
		210	2.8085	2.69966	2.5246	2.55354	2.3406	2.15458
		210.4	2.7545	2.66384	2.6068	2.58244	2.093	2.11372
		210.8	2.5944	2.6452	2.5331	2.61734	2.048	2.1144
		211.2	2.6115	2.67074	2.6492	2.61042	2.1692	2.11964
		211.6	2.7294	2.68214	2.454	2.61898	2.1221	2.09658
		212	2.6294	2.66376	2.6691	2.6548	2.1363	2.08806
		212.4	2.6613	2.67858	2.7813	2.60784	2.0964	2.0647
		212.8	2.7221	2.6969	2.4985	2.57206	2.0742	2.07928
		213.2	2.6685	2.68472	2.692	2.56326	2.0539	2.04506
		213.6	2.6375	2.70724	2.6331	2.56554	2.0795	2.00352
		214	2.7035	2.70122	2.4343	2.55368	2.0195	1.95596
		214.4	2.7529	2.69404	2.6024	2.60024	2.1693	1.9547
		214.8	2.6612	2.69492	2.4545	2.64266	1.9031	1.9408
		215.2	2.7811	2.71324	2.7034	2.68668	1.8462	1.95944
		215.6	2.6074	2.70184	2.5738	2.65556	1.8417	1.98482
		216	2.6676	2.71722	2.6671	2.65202	2.0132	2.03602
		216.4	2.7573	2.70724	2.8145	2.62464	2.0998	2.03344
		216.8	2.7528	2.7058	2.6746	2.559	1.9963	2.03938
		217.2	2.7241	2.69522	2.5478	2.5605	1.9731	2.03932
		217.6	2.6843	2.71148	2.5561	2.58034	2.0977	2.05712
		218	2.6177	2.7248	2.5302	2.59424	2.0003	2.0747
		218.4	2.7501	2.76286	2.4863	2.609	2.1295	2.08064
		218.8	2.6999	2.77366	2.6821	2.61012	1.996	2.11188
		219.2	2.8054	2.75366	2.647	2.58506	2.0621	2.14696
		219.6	2.7509	2.7107	2.6256	2.58702	2.1856	2.20014
		220	2.808	2.66984	2.604	2.6008	2.03	2.20212
		220.4	2.8041	2.61342	2.4919	2.61286	2.2857	2.2279
		220.8	2.5999	2.60796	2.5568	2.7027	2.1714	2.20896
		221.2	2.5906	2.63288	2.6568	2.75436	2.328	2.23236
		221.6	2.5466	2.69622	2.6945	2.8172	2.1955	2.19464
		222	2.5259	2.75064	2.6643	2.84154	2.1589	2.1617
		222.4	2.7768	2.7995	2.9411	2.9077	2.191	2.13446
		222.8	2.7245	2.77346	2.8151	2.88198	2.2884	2.10144
		223.2	2.9073	2.7391	2.971	2.85694	2.1394	2.08632
		223.6	2.8187	2.66782	2.8162	2.77384	2.0308	2.102
		224	2.7702	2.64124	2.9951	2.73116	2.0227	2.17778
		224.4	2.6466	2.60274	2.8125	2.67614	2.0259	2.21242
		224.8	2.5527	2.61658	2.6899	2.65348	2.2128	2.2805
		225.2	2.5509	2.65048	2.5555	2.6208	2.2178	2.27428
		225.6	2.6858	2.69704	2.6028	2.6356	2.4097	2.27942
		226	2.5777	2.69786	2.72	2.65294	2.1959	2.22548
		226.4	2.7158	2.73342	2.6992	2.61484	2.3663	2.235
		226.8	2.7222	2.73452	2.5265	2.57718	2.1817	2.18552
		227.2	2.7837	2.73266	2.6295	2.61136	2.2435	2.22032
		227.6	2.6899	2.74472	2.6895	2.6491	2.14	2.20142
		228	2.7555	2.73752	2.5295	2.68642	2.2435	2.19086
		228.4	2.7213	2.73464	2.5109	2.73904	2.1189	2.14904
		228.8	2.7129	2.7185	2.6974	2.78736	2.3557	2.14712
		229.2	2.844	2.69368	2.8182	2.7923	2.149	2.08262
		229.6	2.6539	2.64204	2.8761	2.78872	2.0872	2.07892
		230	2.7411	2.63802	2.7926	2.80906	2.0344	2.06304
		230.4	2.6406	2.64368	2.7525	2.83602	2.1093	2.08042
		230.8	2.5888	2.6493	2.7221	2.87944	2.0332	2.10124
		231.2	2.5858	2.66294	2.8003	2.88804	2.1305	2.07696
		231.6	2.6338	2.6644	2.9778	2.89656	2.0078	2.05768
		232	2.7694	2.68156	2.9274	2.84054	2.1213	2.05664
		232.4	2.6687	2.6883	2.9696	2.76948	2.2134	2.02654
		232.8	2.657	2.7095	2.7651	2.70428	1.9118	2.01254
		233.2	2.5931	2.72244	2.8429	2.70632	2.0341	2.03436
		233.6	2.7196	2.75932	2.6977	2.66392	2.0026	2.00784
		234	2.8031	2.80818	2.5721	2.66908	1.9708	1.9882
		234.4	2.7747	2.8237	2.6436	2.70376	2.1434	1.99236
		234.8	2.7217	2.83076	2.7753	2.74928	2.0209	1.9455
		235.2	2.7775	2.82628	2.6309	2.73108	1.9015	1.9278
		235.6	2.9639	2.8173	2.7235	2.72498	1.9044	1.934
		236	2.8807	2.76808	2.7455	2.72088	1.9916	1.98438
		236.4	2.81	2.77028	2.8712	2.73008	1.9091	2.01144
		236.8	2.6993	2.75418	2.6843	2.69864	1.9324	2.00132
		237.2	2.7326	2.78094	2.6004	2.6858	1.9325	2.0175
		237.6	2.7178	2.80834	2.703	2.72212	2.1563	2.04372
		238	2.8917	2.85424	2.7915	2.74418	2.1269	2.03584
		238.4	2.7295	2.85954	2.714	2.73838	1.8585	2.00872
		238.8	2.8331	2.89974	2.6201	2.76634	2.0133	2.04436
		239.2	2.8696	2.92054	2.782	2.75934	2.0636	2.03022
		239.6	2.9473	2.89344	2.8133	2.7384	2.1169	2.05678
		240	2.9182	2.87022	2.7625	2.70452	1.9913	2.09174
		240.4	2.9305	2.88924	2.8538	2.70676	2.0367	2.16386
		240.8	2.9371	2.88942	2.5851	2.64836	1.9426	2.20264
		241.2	2.7341	2.89726	2.6773	2.68594	2.1964	2.24728
		241.6	2.8312	2.93594	2.6439	2.64434	2.2917	2.26124
		242	3.0133	2.93986	2.7737	2.64354	2.3519	2.25368
		242.4	2.9314	2.92006	2.5618	2.59162	2.2306	2.2304
		242.8	2.9763	2.91582	2.773	2.56322	2.1658	2.20398
		243.2	2.9275	2.9084	2.4693	2.54136	2.2662	2.19428
		243.6	2.8508	2.91372	2.6399	2.5273	2.2539	2.1503
		244	2.9143	2.95958	2.5141	2.50816	2.2355	2.11496
		244.4	2.9102	2.99402	2.4198	2.50522	2.0985	2.07892
		244.8	2.9392	3.03686	2.6637	2.49032	2.1173	2.107
		245.2	2.9541	3.05252	2.399	2.44866	2.0463	2.12534
		245.6	3.0801	3.04954	2.5442	2.48728	2.0772	2.14084
		246	3.0865	3.0556	2.4994	2.498	2.0553	2.14074
		246.4	3.1244	3.03728	2.3453	2.53172	2.2389	2.15848
		246.8	3.0175	3.03136	2.4554	2.56008	2.209	2.15168
		247.2	2.9392	3.04284	2.5921	2.56534	2.1238	2.15444
		247.6	3.1104	3.092	2.5978	2.49978	2.0767	2.1649
		248	2.9949	3.10034	2.668	2.49298	2.144	2.15016
		248.4	3.0948	3.13266	2.4871	2.43234	2.2049	2.15658
		248.8	3.0749	3.11664	2.4817	2.4307	2.2228	2.15618
		249.2	3.185	3.09064	2.2643	2.41184	2.1761	2.169
		249.6	3.1521	3.02856	2.5638	2.43846	2.003	2.18314
		250	3.1565	3.01264	2.3648	2.41322	2.1761	2.25326
		250.4	3.0147	2.99572	2.4789	2.43108	2.2029	2.29598
		250.8	2.9449	3.00682	2.3874	2.41768	2.2869	2.32798
		251.2	2.8746	3.00048	2.3974	2.4213	2.2468	2.29344
		251.6	3.0725	3.00062	2.4376	2.4169	2.3536	2.26212
		252	3.0719	2.95176	2.4541	2.40342	2.3897	2.19258
		252.4	3.0702	2.89518	2.4119	2.39454	2.3629	2.12822
		252.8	2.9132	2.82428	2.4055	2.38294	2.1142	2.08396
		253.2	2.8753	2.78082	2.3754	2.35638	2.0902	2.0887
		253.6	2.8282	2.73688	2.3702	2.33924	2.0059	2.1265
		254	2.789	2.69494	2.4097	2.34598	2.0679	2.1591
		254.4	2.7157	2.64544	2.3539	2.31064	2.1416	2.1706
		254.8	2.6959	2.60936	2.2727	2.30346	2.1379	2.13516
		255.2	2.6556	2.58716	2.2897	2.3247	2.2792	2.12012
		255.6	2.6185	2.57628	2.4039	2.36844	2.1689	2.08472
		256	2.5415	2.56566	2.233	2.41816	2.1254	2.10458
		256.4	2.5353	2.5904	2.318	2.49456	1.9644	2.1233
		256.8	2.5849	2.62764	2.3789	2.51158	2.0627	2.1749
		257.2	2.6012	2.66432	2.5084	2.5293	2.1022	2.20716
		257.6	2.5654	2.67428	2.6525	2.49464	2.2682	2.22584
		258	2.6652	2.70086	2.615	2.4585	2.219	2.2617
		258.4	2.7215	2.71504	2.4031	2.41578	2.2224	2.26248
		258.8	2.7683	2.7008	2.4675	2.40918	2.224	2.26346
		259.2	2.651	2.70696	2.3351	2.39398	2.1956	2.25502
		259.6	2.6983	2.7269	2.4718	2.42428	2.4475	2.27904
		260	2.7361	2.72696	2.4014	2.44558	2.2229	2.2092
		260.4	2.6503	2.7289	2.3701	2.49388	2.2273	2.1852
		260.8	2.7991	2.7333	2.3915	2.54382	2.1818	2.18984
		261.2	2.7507	2.70468	2.4866	2.56832	2.3157	2.24162
		261.6	2.6986	2.68892	2.5783	2.58206	2.0983	2.27664
		262	2.7458	2.70254	2.6429	2.5679	2.1029	2.31126
		262.4	2.6723	2.70898	2.6198	2.57256	2.2505	2.36956
		262.8	2.656	2.74966	2.514	2.59584	2.4407	2.37934
		263.2	2.6719	2.78116	2.5553	2.64786	2.4908	2.36706
		263.6	2.7667	2.80014	2.5075	2.69986	2.2714	2.36684
		264	2.778	2.82316	2.6662	2.70476	2.3944	2.38678
		264.4	2.8757	2.81376	2.7362	2.66972	2.2994	2.36936
		264.8	2.8135	2.8068	2.7741	2.65756	2.3793	2.41782
		265.2	2.7668	2.81462	2.8153	2.6345	2.4897	2.43968
		265.6	2.8818	2.8169	2.532	2.58096	2.3711	2.44086
		266	2.731	2.83534	2.491	2.59612	2.3073	2.47302
		266.4	2.8409	2.87138	2.6754	2.60614	2.5417	2.45652
		266.8	2.8526	2.87422	2.6588	2.56398	2.4886	2.4372
		267.2	2.7782	2.87062	2.5476	2.5618	2.4956	2.44604
		267.6	2.974	2.89	2.6078	2.55998	2.5319	2.4398
		268	2.9112	2.8827	2.5411	2.57976	2.2248	2.44012
		268.4	2.8551	2.87778	2.4646	2.59408	2.4451	2.51126
		268.8	2.8346	2.86208	2.6479	2.6056	2.5328	2.54632
		269.2	2.8751	2.8199	2.5385	2.58242	2.4644	2.50802
		269.6	2.9375	2.7818	2.7067	2.60908	2.5335	2.48396
		270	2.8866	2.74734	2.6127	2.59604	2.5805	2.47598
		270.4	2.7766	2.7161	2.5222	2.6074	2.6204	2.43888
		270.8	2.6237	2.68744	2.532	2.61978	2.3413	2.39184
		271.2	2.6846	2.69832	2.6718	2.6467	2.3441	2.41552
		271.6	2.7652	2.70868	2.6415	2.64868	2.4936	2.4491
		272	2.7304	2.6801	2.6695	2.6545	2.395	2.48244
		272.4	2.6333	2.65764	2.5841	2.65168	2.3852	2.45908
		272.8	2.6781	2.65858	2.6666	2.68392	2.4597	2.45156
		273.2	2.7364	2.64154	2.6817	2.693	2.512	2.44188
		273.6	2.6223	2.60772	2.6706	2.68522	2.6603	2.40266
		274	2.6181	2.61884	2.6554	2.69112	2.2782	2.333
		274.4	2.638	2.6129	2.7453	2.71998	2.3476	2.35072
		274.8	2.5929	2.60492	2.712	2.74516	2.4113	2.3641
		275.2	2.5673	2.61646	2.6428	2.76078	2.3159	2.33816
		275.6	2.6779	2.62284	2.7001	2.75696	2.312	2.33836
		276	2.5884	2.6157	2.7997	2.7513	2.3668	2.32004
		276.4	2.5981	2.65072	2.8712	2.79108	2.4145	2.29498
		276.8	2.6506	2.67284	2.7901	2.79306	2.2816	2.28928
		277.2	2.5992	2.6926	2.6237	2.81432	2.3169	2.3106
		277.6	2.6422	2.72984	2.6718	2.83522	2.2204	2.33728
		278	2.7635	2.7318	2.9986	2.82828	2.2415	2.35898
		278.4	2.7087	2.70324	2.8811	2.75698	2.386	2.3272
		278.8	2.7494	2.67202	2.8964	2.69	2.3882	2.30816
		279.2	2.7854	2.6387	2.7282	2.61968	2.4503	2.26328
		279.6	2.652	2.61224	2.6371	2.57392	2.3289	2.2414
		280	2.6207	2.62332	2.6421	2.59098	2.0826	2.23598
		280.4	2.5526	2.61572	2.5462	2.58974	2.2908	2.28866
		280.8	2.5828	2.62602	2.5448	2.61088	2.1638	2.2839
		281.2	2.6531	2.63494	2.4994	2.61106	2.3409	2.3034
		281.6	2.7074	2.62826	2.7224	2.69022	2.3018	2.2629
		282	2.5827	2.61012	2.6359	2.66434	2.346	2.26328
		282.4	2.6041	2.61546	2.6519	2.6621	2.267	2.22606
		282.8	2.6274	2.63012	2.5457	2.6614	2.2613	2.2394
		283.2	2.6197	2.63872	2.8952	2.73326	2.1384	2.21964
		283.6	2.6167	2.67904	2.593	2.70774	2.3037	2.23642
		284	2.6094	2.68802	2.6247	2.71918	2.1599	2.22914
		284.4	2.6774	2.697	2.6484	2.7344	2.3337	2.23438
		284.8	2.6704	2.6844	2.905	2.7282	2.1625	2.20026
		285.2	2.8213	2.68014	2.7676	2.66798	2.2223	2.24786
		285.6	2.6616	2.64214	2.6502	2.64912	2.2673	2.24176
		286	2.6543	2.6408	2.7008	2.68232	2.1861	2.2213
		286.4	2.6144	2.65322	2.6174	2.68392	2.1631	2.19438
		286.8	2.6491	2.64802	2.6039	2.70236	2.4005	2.19822
		287.2	2.6313	2.68266	2.6733	2.73114	2.1918	2.14406
		287.6	2.6549	2.70394	2.8162	2.73322	2.165	2.11818
		288	2.7164	2.7152	2.7088	2.7211	2.0515	2.09204
		288.4	2.5884	2.7315	2.7096	2.76712	2.1823	2.0901
		288.8	2.8223	2.74532	2.7478	2.75942	2.1297	2.06632
		289.2	2.7377	2.7281	2.6837	2.7373	2.0624	2.04594
		289.6	2.7112	2.75214	2.7556	2.72206	2.0343	2.04476
		290	2.7979	2.74972	2.9389	2.70658	2.0418	2.0975
		290.4	2.6575	2.78304	2.6711	2.64894	2.0634	2.09246
		290.8	2.7362	2.8369	2.6372	2.6403	2.0278	2.08834
		291.2	2.8579	2.83788	2.6075	2.62358	2.0565	2.0906
		291.6	2.6991	2.83898	2.6782	2.61498	2.298	2.07312
		292	2.9645	2.87438	2.6507	2.57534	2.0166	2.04452
		292.4	2.9268	2.83254	2.6279	2.5688	2.0428	2.07198
		292.8	2.7411	2.79514	2.5536	2.5967	2.0391	2.10984
		293.2	2.8634	2.81764	2.5645	2.61028	1.9691	2.09406
		293.6	2.8761	2.8136	2.48	2.64908	2.155	2.10882
		294	2.7553	2.83072	2.618	2.70068	2.1539	2.07498
		294.4	2.7398	2.8449	2.7674	2.71576	2.2321	2.04646
		294.8	2.8536	2.88418	2.6215	2.6734	1.9602	2.00444
		295.2	2.8432	2.88772	2.7585	2.67032	2.0429	2.02752
		295.6	2.9617	2.89172	2.738	2.62388	1.9858	2.02864
		296	2.8262	2.86964	2.6934	2.61652	2.0113	2.05316
		296.4	2.9362	2.87328	2.5556	2.66516	2.022	2.0821
		296.8	2.8713	2.86578	2.6061	2.71988	2.0756	2.10538
		297.2	2.8632	2.87494	2.5263	2.74992	2.0485	2.10742
		297.6	2.8513	2.86962	2.7012	2.74828	2.1084	2.09892
		298	2.8444	2.87582	2.9366	2.72524	2.156	2.10606
		298.4	2.8987	2.91206	2.8292	2.68306	2.1384	2.09632
		298.8	2.9171	2.9284	2.7563	2.6394	2.0858	2.04728
		299.2	2.8366	2.95768	2.5181	2.59358	2.006	2.02336
		299.6	2.8823	2.96906	2.586	2.59668	2.1441	1.99686
		300	3.0256	2.9637	2.7257	2.65466	2.1073	1.95304
		300.4	2.9804	2.90318	2.6109	2.6683	1.8932	1.95012
		300.8	3.0635	2.88082	2.5272	2.67982	1.9662	1.96968
		301.2	2.8935	2.81682	2.5336	2.69744	1.8735	1.95482
		301.6	2.8555	2.7863	2.8759	2.7088	1.925	1.9802
		302	2.723	2.7759	2.7939	2.69174	2.0927	2.00128
		302.4	2.8686	2.79222	2.6685	2.693	1.991	2.00266
		302.8	2.7435	2.77478	2.6153	2.71154	1.8919	2.02846
		303.2	2.7409	2.80066	2.5904	2.70224	2.0004	2.0951
		303.6	2.8035	2.82904	2.7906	2.69812	2.0304	2.13298
		304	2.8046	2.80948	2.8002	2.69666	2.0996	2.15096
		304.4	2.7814	2.78408	2.7612	2.67758	2.12	2.14078
		304.8	2.8729	2.7713	2.5688	2.65742	2.2251	2.16316
		305.2	2.8828	2.74676	2.5698	2.6658	2.1898	2.16834
		305.6	2.7057	2.67932	2.7833	2.67382	2.1203	2.17046
		306	2.6776	2.65494	2.7048	2.67084	2.0487	2.16036
		306.4	2.7175	2.62454	2.6604	2.677	2.2319	2.19094
		306.8	2.7502	2.58244	2.6107	2.66394	2.251	2.19444
		307.2	2.5456	2.59604	2.6099	2.64076	2.2004	2.19638
		307.6	2.5838	2.64562	2.7684	2.60612	2.0698	2.21064
		308	2.5256	2.67374	2.7356	2.5985	2.2016	2.22842
		308.4	2.507	2.69664	2.5951	2.6129	2.2494	2.20734
		308.8	2.8182	2.69188	2.4948	2.66804	2.2607	2.17254
		309.2	2.7935	2.63582	2.4367	2.69834	2.2717	2.14094
		309.6	2.7244	2.59658	2.7303	2.73166	2.1587	2.10898
		310	2.6401	2.5561	2.8076	2.73462	2.0962	2.09342
		310.4	2.4832	2.55998	2.8708	2.6872	2.0754	2.11042
		310.8	2.5379	2.57958	2.6463	2.63674	2.1027	2.1141
		311.2	2.5973	2.6082	2.6033	2.6339	2.1119	2.11694
		311.6	2.522	2.6298	2.7451	2.6315	2.0809	2.10606
		312	2.6595	2.64426	2.5705	2.59654	2.1812	2.09178
		312.4	2.5812	2.64998	2.6185	2.60022	2.0938	2.06456
		312.8	2.681	2.65208	2.6321	2.5709	2.1169	2.06178
		313.2	2.7053	2.64488	2.5913	2.53998	2.0575	2.04498
		313.6	2.5943	2.62464	2.5703	2.56278	2.0095	2.05754
		314	2.6881	2.6112	2.5889	2.56446	2.0451	2.09208
		314.4	2.5917	2.5671	2.4719	2.56542	2.0799	2.13076
		314.8	2.645	2.53754	2.4775	2.6295	2.0329	2.1436
		315.2	2.6041	2.52192	2.7053	2.66394	2.1203	2.16194
		315.6	2.5271	2.55142	2.5787	2.62804	2.1822	2.1649
		316	2.4676	2.57542	2.5937	2.6083	2.2385	2.14132
		316.4	2.4439	2.61376	2.7923	2.62204	2.1441	2.09648
		316.8	2.5669	2.6682	2.6497	2.5741	2.1246	2.0919
		317.2	2.7516	2.68352	2.5258	2.56148	2.1351	2.08852
		317.6	2.6471	2.66902	2.48	2.62478	2.0643	2.08972
		318	2.6593	2.6628	2.6624	2.68142	2.0143	2.105
		318.4	2.7161	2.71412	2.5526	2.68126	2.1212	2.13296
		318.8	2.6435	2.76572	2.5866	2.73314	2.1077	2.15148
		319.2	2.6791	2.82628	2.8423	2.73192	2.1411	2.16142
		319.6	2.616	2.8505	2.7632	2.69446	2.1407	2.16548
		320	2.9159	2.8685	2.6616	2.6901	2.1541	2.18634
		320.4	2.9741	2.83018	2.812	2.74156	2.2138	2.2288
		320.8	2.9463	2.78836	2.5805	2.77194	2.1574	2.22578
		321.2	2.8002	2.74186	2.655	2.80134	2.1614	2.24588
		321.6	2.706	2.70154	2.7414	2.77418	2.245	2.29144
		322	2.7243	2.68338	2.9189	2.75626	2.3664	2.29004
		322.4	2.765	2.64252	2.9639	2.74392	2.1987	2.2643
		322.8	2.7138	2.60622	2.7275	2.70694	2.2579	2.26216
		323.2	2.5986	2.58462	2.5192	2.69306	2.3892	2.24732
		323.6	2.6152	2.5849	2.6518	2.7271	2.238	2.20514
		324	2.52	2.56822	2.8572	2.72732	2.2377	2.1922
		324.4	2.5835	2.57324	2.779	2.68802	2.188	2.1672
		324.8	2.6058	2.5934	2.6581	2.65494	2.1837	2.178
		325.2	2.6	2.61006	2.6894	2.64168	2.1783	2.20324
		325.6	2.5318	2.63306	2.6529	2.6266	2.1733	2.24408
		326	2.5451	2.64692	2.6607	2.63406	2.1127	2.2717
		326.4	2.6843	2.70006	2.6136	2.61084	2.242	2.31664
		326.8	2.6891	2.70308	2.5918	2.58684	2.3099	2.32204
		327.2	2.715	2.69402	2.614	2.58524	2.3825	2.3213
		327.6	2.6011	2.70588	2.6902	2.58164	2.3114	2.29526
		328	2.8108	2.71392	2.5446	2.55126	2.3374	2.25694
		328.4	2.6994	2.69238	2.4936	2.58338	2.269	2.25264
		328.8	2.6438	2.69764	2.5838	2.61494	2.3062	2.25696
		329.2	2.7743	2.74328	2.596	2.58752	2.2523	2.27866
		329.6	2.6413	2.75004	2.5383	2.59792	2.1198	2.25878
		330	2.7031	2.78688	2.7052	2.62452	2.3159	2.3188
		330.4	2.7257	2.79458	2.6514	2.61726	2.2906	2.33662
		330.8	2.872	2.79638	2.4467	2.61362	2.4147	2.34744
		331.2	2.8081	2.7436	2.648	2.64398	2.1529	2.34632
		331.6	2.8255	2.69332	2.6713	2.62884	2.4199	2.38676
		332	2.7416	2.62508	2.6689	2.62754	2.405	2.37998
		332.4	2.7347	2.61842	2.6332	2.59968	2.3447	2.38636
		332.8	2.6081	2.62234	2.5985	2.57924	2.4091	2.40046
		333.2	2.5567	2.61494	2.5723	2.55406	2.3551	2.42098
		333.6	2.4843	2.65636	2.6648	2.58056	2.386	2.45006
		334	2.7083	2.70736	2.5296	2.57294	2.4369	2.46124
		334.4	2.7543	2.67648	2.531	2.60382	2.4152	2.46278
		334.8	2.5711	2.6571	2.4726	2.65024	2.5117	2.43796
		335.2	2.7638	2.67564	2.7048	2.69028	2.5005	2.42476
		335.6	2.7393	2.65842	2.6267	2.67592	2.4419	2.38964
		336	2.5539	2.62744	2.684	2.716	2.4446	2.3594
		336.4	2.6574	2.59378	2.7631	2.70782	2.2911	2.33332
		336.8	2.6638	2.54	2.6728	2.6667	2.4457	2.30822
		337.2	2.6777	2.4834	2.633	2.66166	2.3249	2.26666
		337.6	2.5844	2.42598	2.8271	2.68074	2.2907	2.27734
		338	2.3856	2.39448	2.6431	2.67286	2.3142	2.2398
		338.4	2.3885	2.39696	2.5575	2.70022	2.1656	2.23422
		338.8	2.3808	2.40058	2.6476	2.73592	2.2379	2.24684
		339.2	2.3906	2.39058	2.7284	2.75662	2.3783	2.26006
		339.6	2.4269	2.38308	2.7877	2.71518	2.103	2.22778
		340	2.398	2.3879	2.7799	2.65408	2.2863	2.25496
		340.4	2.4066	2.41056	2.736	2.6001	2.2287	2.2359
		340.8	2.3308	2.39954	2.7511	2.57628	2.304	2.24368
		341.2	2.3531	2.4318	2.5212	2.52758	2.2169	2.20828
		341.6	2.451	2.48544	2.4822	2.55672	2.2389	2.21444
		342	2.5113	2.52154	2.51	2.56418	2.191	2.21464
		342.4	2.3515	2.54176	2.6169	2.56868	2.2676	2.24282
		342.8	2.4921	2.58202	2.5076	2.56058	2.127	2.2344
		343.2	2.6213	2.5849	2.6669	2.56578	2.2477	2.25162
		343.6	2.6315	2.58122	2.5195	2.5441	2.2399	2.21796
		344	2.6124	2.5924	2.5325	2.5529	2.3319	2.206
		344.4	2.5528	2.5799	2.5764	2.57432	2.2255	2.20004
		344.8	2.5065	2.61326	2.5336	2.57662	2.2131	2.18068
		345.2	2.6029	2.63158	2.5585	2.58504	2.0794	2.22666
		345.6	2.6874	2.61312	2.5635	2.6063	2.1801	2.30896
		346	2.5499	2.59784	2.6396	2.60938	2.3021	2.33472
		346.4	2.7196	2.6232	2.5879	2.6258	2.1287	2.34374
		346.8	2.5981	2.60328	2.5757	2.67768	2.443	2.37226
		347.2	2.5106	2.59222	2.6648	2.7209	2.4909	2.3131
		347.6	2.611	2.61344	2.5789	2.75958	2.3089	2.25176
		348	2.6767	2.5835	2.7217	2.79052	2.3472	2.24668
		348.4	2.62	2.5622	2.8473	2.81378	2.2713	2.23944
		348.8	2.5428	2.56452	2.7918	2.80518	2.1472	2.23064
		349.2	2.6167	2.54042	2.8582	2.78772	2.1842	2.27972
		349.6	2.4613	2.49798	2.7336	2.77818	2.2835	2.27778
		350	2.5702	2.53116	2.838	2.74806	2.311	2.2676
		350.4	2.6316	2.54074	2.8043	2.71676	2.2273	2.24588
		350.8	2.4223	2.50892	2.7045	2.69406	2.3926	2.27656
		351.2	2.4045	2.532	2.8105	2.64256	2.1745	2.27056
		351.6	2.6272	2.57796	2.583	2.62406	2.2326	2.25364
		352	2.6181	2.57658	2.6815	2.63302	2.2024	2.23062
		352.4	2.4725	2.55376	2.6908	2.65436	2.3807	2.21056
		352.8	2.5377	2.56134	2.447	2.67898	2.3626	2.18272
		353.2	2.6343	2.54212	2.718	2.75586	2.0899	2.15912
		353.6	2.6203	2.50598	2.6278	2.78918	2.1175	2.19266
		354	2.504	2.47752	2.7882	2.81758	2.1021	2.18658
		354.4	2.5104	2.47248	2.8139	2.82934	2.2415	2.16036
		354.8	2.4416	2.47374	2.8314	2.8618	2.2446	2.1446
		355.2	2.4536	2.48078	2.8846	2.88006	2.2576	2.10986
		355.6	2.478	2.46932	2.7698	2.87036	2.0871	2.1179
		356	2.4788	2.46306	2.847	2.8962	1.971	2.1588
		356.4	2.5167	2.46502	2.9762	2.88402	2.1627	2.1889
		356.8	2.4768	2.46788	2.9227	2.88732	2.0709	2.19926
		357.2	2.3963	2.49478	2.8361	2.8557	2.2978	2.2601
		357.6	2.4467	2.54652	2.899	2.8596	2.2916	2.24328
		358	2.4886	2.56834	2.7861	2.87176	2.1215	2.24636
		358.4	2.531	2.58976	2.9927	2.90492	2.2145	2.25916
		358.8	2.6113	2.61596	2.7646	2.8542	2.3751	2.2988
		359.2	2.655	2.60182	2.8556	2.8739	2.2137	2.33114
		359.6	2.5558	2.57512	2.9598	2.88428	2.307	2.36758
		360	2.5957	2.59118	2.9519	2.86964	2.1855	2.37216
		360.4	2.662	2.567	2.7391	2.84368	2.4127	2.392
		360.8	2.5406	2.53934	2.8631	2.87614	2.5368	2.35188
		361.2	2.5215	2.54292	2.9075	2.88848	2.3959	2.29752
		361.6	2.6361	2.56064	2.8866	2.93472	2.3299	2.29342
		362	2.4748	2.55998	2.8221	2.97534	2.2847	2.26124
		362.4	2.5237	2.57184	2.9014	3.02538	2.2121	2.23394
		362.8	2.5585	2.5652	2.9248	3.07466	2.265	2.2113
		363.2	2.6101	2.5384	3.1387	3.06712	2.3754	2.17132
		363.6	2.6328	2.52214	3.0897	3.04086	2.169	2.12506
		364	2.5341	2.50234	3.0723	3.02632	2.1482	2.11698
		364.4	2.4905	2.5059	3.1478	2.99084	2.0989	2.11938
		364.8	2.4245	2.5237	2.8871	2.91974	2.0651	2.12384
		365.2	2.5288	2.54538	3.0074	2.9384	2.1441	2.11806
		365.6	2.5338	2.5611	3.017	2.9707	2.1286	2.08958
		366	2.5519	2.58222	2.8949	2.96056	2.1602	2.07404
		366.4	2.5795	2.58462	2.7923	2.95432	2.1212	2.07838
		366.8	2.5329	2.58852	2.9804	2.96498	2.0362	2.04798
		367.2	2.6074	2.60504	3.1689	2.90236	2.0017	2.07832
		367.6	2.6394	2.61846	2.9663	2.8161	2.0509	2.1182
		368	2.5639	2.59382	2.8637	2.7504	2.1819	2.14934
		368.4	2.599	2.61918	2.8456	2.71282	1.9692	2.16698
		368.8	2.6155	2.6429	2.6673	2.69096	2.1879	2.22862
		369.2	2.6745	2.64122	2.7376	2.72634	2.2011	2.27658
		369.6	2.5162	2.63332	2.6378	2.73908	2.2066	2.30322
		370	2.6907	2.648	2.6758	2.8128	2.2701	2.30438
		370.4	2.7176	2.64586	2.7363	2.83208	2.2774	2.29756
		370.8	2.6071	2.64046	2.8442	2.85812	2.4277	2.29562
		371.2	2.635	2.68116	2.8013	2.8363	2.3343	2.26956
		371.6	2.5896	2.71462	3.0064	2.84544	2.2124	2.2665
		372	2.68	2.76578	2.7722	2.8481	2.236	2.26972
		372.4	2.6906	2.76278	2.8665	2.87148	2.2677	2.24988
		372.8	2.8106	2.73806	2.7351	2.88998	2.2974	2.23052
		373.2	2.8023	2.7049	2.847	2.94724	2.319	2.23838
		373.6	2.8454	2.6667	3.0197	3.00402	2.2285	2.22964
		374	2.665	2.6015	2.8891	3.00212	2.1368	2.24366
		374.4	2.567	2.61606	2.959	3.06656	2.1709	2.26702
		374.8	2.6448	2.62852	3.0214	3.09906	2.3367	2.29112
		375.2	2.6113	2.6278	3.1309	3.1268	2.2753	2.28958
		375.6	2.5194	2.6707	3.0102	3.10774	2.2986	2.3093
		376	2.7378	2.68552	3.2113	3.13032	2.2536	2.28604
		376.4	2.6293	2.64824	3.1215	3.10312	2.2914	2.31278
		376.8	2.6412	2.63806	3.1601	3.08766	2.329	2.29704
		377.2	2.8258	2.62554	3.0356	3.09496	2.3739	2.30138
		377.6	2.5935	2.55696	3.1231	3.09254	2.1823	2.2637
		378	2.5514	2.55652	3.0753	3.10886	2.3873	2.28552
		378.4	2.5784	2.53452	3.0442	3.11402	2.2127	2.27232
		378.8	2.5786	2.5633	3.1966	3.08882	2.3507	2.27732
		379.2	2.4829	2.5964	3.0235	3.0003	2.1855	2.27872
		379.6	2.5913	2.64278	3.2047	2.96408	2.2914	2.32358
		380	2.4414	2.64984	3.1011	2.90226	2.3213	2.33784
		380.4	2.7223	2.683	2.9182	2.89706	2.2377	2.36212
		380.8	2.7441	2.66806	2.754	2.92644	2.3577	2.39542
		381.2	2.7148	2.63982	2.8424	2.94134	2.4098	2.40012
		381.6	2.6266	2.6211	2.8956	2.90598	2.3627	2.38012
		382	2.6072	2.59702	3.0751	2.87676	2.4427	2.39362
		382.4	2.6476	2.58652	3.0651	2.77874	2.4042	2.35046
		382.8	2.6029	2.59184	2.8285	2.70554	2.3812	2.34718
		383.2	2.6212	2.61762	2.6656	2.66038	2.3098	2.3292
		383.6	2.5062	2.65668	2.7495	2.66204	2.4302	2.33672
		384	2.5547	2.6958	2.585	2.60288	2.2269	2.3361
		384.4	2.6742	2.74438	2.6991	2.62446	2.3878	2.34002
		384.8	2.7318	2.73884	2.6027	2.57424	2.2913	2.31288
		385.2	2.8165	2.72354	2.6739	2.54448	2.3474	2.30704
		385.6	2.7018	2.71032	2.4537	2.51692	2.4271	2.29454
		386	2.7976	2.7097	2.6929	2.55846	2.2465	2.29954
		386.4	2.6465	2.6993	2.448	2.55028	2.2521	2.3139
		386.8	2.6553	2.73082	2.4539	2.61786	2.2621	2.35386
		387.2	2.7504	2.75044	2.5361	2.6463	2.2849	2.39248
		387.6	2.6987	2.73576	2.6614	2.66464	2.4521	2.38644
		388	2.7456	2.77906	2.652	2.70888	2.3183	2.37386
		388.4	2.8041	2.77554	2.7859	2.7325	2.4519	2.40654
		388.8	2.7534	2.76924	2.5961	2.72396	2.4552	2.39714
		389.2	2.677	2.79434	2.6278	2.7354	2.2547	2.36624
		389.6	2.9152	2.84848	2.8826	2.73582	2.3892	2.36592
		390	2.728	2.85634	2.7701	2.6666	2.4817	2.31966
		390.4	2.7726	2.87888	2.7432	2.68348	2.4049	2.26856
		390.8	2.8789	2.86852	2.6533	2.6669	2.3007	2.24866
		391.2	2.9477	2.84934	2.6299	2.65806	2.2531	2.24272
		391.6	2.9545	2.83278	2.5365	2.68866	2.1579	2.2852
		392	2.8407	2.7818	2.8545	2.73226	2.2262	2.32372
		392.4	2.7208	2.79202	2.6603	2.6795	2.3054	2.3613
		392.8	2.783	2.78712	2.6091	2.64096	2.271	2.42322
		393.2	2.8649	2.8094	2.7829	2.65772	2.4655	2.4415
		393.6	2.6996	2.75224	2.7545	2.66352	2.3505	2.36904
		394	2.8918	2.74098	2.5907	2.68568	2.4141	2.33232
		394.4	2.6963	2.68586	2.4676	2.69916	2.615	2.3097
		394.8	2.8944	2.69182	2.6929	2.76304	2.3624	2.26102
		395.2	2.5791	2.63822	2.8119	2.70058	2.1032	2.23938
		395.6	2.6433	2.63466	2.8653	2.6662	2.1669	2.30716
		396	2.6162	2.6442	2.6581	2.61626	2.301	2.35372
		396.4	2.7261	2.622	2.787	2.62212	2.3716	2.34686
		396.8	2.6264	2.6082	2.3806	2.60286	2.2542	2.31424
		397.2	2.5613	2.6073	2.64	2.67734	2.4421	2.28742
		397.6	2.691	2.64194	2.6156	2.68816	2.3997	2.20404
		398	2.5052	2.62084	2.6874	2.67946	2.2667	2.1541
		398.4	2.6571	2.66762	2.6907	2.6637	2.2085	2.12386
		398.8	2.6219	2.70048	2.753	2.63816	2.1201	2.10742
		399.2	2.7345	2.7078	2.6941	2.58226	2.0252	2.1069
		399.6	2.5855	2.71622	2.5721	2.52612	2.15	2.16426
		400	2.7391	2.73404	2.6086	2.51356	2.1155	2.2227
		400.4	2.8214	2.69852	2.563	2.49214	2.1263	2.25452
		400.8	2.6585	2.65134	2.4735	2.50872	2.1175	2.28468
		401.2	2.7766	2.63206	2.4134	2.56186	2.312	2.3109
		401.6	2.6746	2.58636	2.5093	2.65726	2.4422	2.30232
		402	2.5615	2.57462	2.5015	2.69772	2.2746	2.28292
		402.4	2.5855	2.57232	2.6459	2.75262	2.2771	2.2967
		402.8	2.5621	2.56304	2.7392	2.75078	2.2486	2.30676
		403.2	2.5481	2.56618	2.8904	2.7197	2.2691	2.3003
		403.6	2.6159	2.58582	2.7116	2.6698	2.3452	2.29122
		404	2.55	2.59204	2.776	2.65208	2.3435	2.26038
		404.4	2.5391	2.59126	2.6367	2.6437	2.3274	2.2675
		404.8	2.5778	2.59842	2.5838	2.6641	2.2163	2.27056
		405.2	2.6463	2.60264	2.6409	2.66006	2.2237	2.28034
		405.6	2.647	2.58562	2.623	2.62814	2.191	2.32382
		406	2.5461	2.55288	2.7341	2.6282	2.3791	2.39344
		406.4	2.5749	2.5422	2.7387	2.60112	2.3427	2.43516
		406.8	2.5989	2.55998	2.5636	2.5605	2.2652	2.46814
		407.2	2.5612	2.5702	2.4813	2.58902	2.4411	2.53452
		407.6	2.4833	2.5669	2.6233	2.6251	2.5391	2.51338
		408	2.4927	2.6081	2.5987	2.63728	2.5877	2.49766
		408.4	2.6638	2.6329	2.5356	2.6504	2.5076	2.45202
		408.8	2.65	2.6027	2.7062	2.67704	2.5971	2.41546
		409.2	2.5447	2.57402	2.6617	2.67742	2.3354	2.38798
		409.6	2.6893	2.54688	2.6842	2.65202	2.4605	2.38888
		410	2.6167	2.508	2.6643	2.65504	2.3595	2.39456
		410.4	2.5128	2.4788	2.6688	2.65202	2.3248	2.4351
		410.8	2.5066	2.48322	2.7081	2.64718	2.4597	2.46886
		411.2	2.409	2.48882	2.5347	2.6376	2.3399	2.46636
		411.6	2.4949	2.49604	2.6993	2.65606	2.4889	2.5193
		412	2.4707	2.46828	2.6492	2.65234	2.5622	2.47328
		412.4	2.5349	2.48748	2.6446	2.6825	2.4936	2.43808
		412.8	2.5346	2.4969	2.6602	2.7124	2.4472	2.42086
		413.2	2.4451	2.46564	2.627	2.7245	2.6046	2.39896
		413.6	2.3561	2.4674	2.6807	2.75082	2.2588	2.32502
		414	2.5667	2.47884	2.8	2.74356	2.3862	2.34376
		414.4	2.582	2.4354	2.7941	2.71026	2.4075	2.31458
		414.8	2.3783	2.41808	2.7207	2.68154	2.3377	2.27386
		415.2	2.4539	2.41092	2.7586	2.67282	2.2349	2.27256
		415.6	2.4133	2.40828	2.6444	2.68006	2.3525	2.29284
		416	2.3495	2.40674	2.6335	2.73128	2.2403	2.3079
		416.4	2.4954	2.42314	2.6505	2.80886	2.2039	2.34458
		416.8	2.3425	2.4079	2.6771	2.8639	2.3312	2.394
		417.2	2.4407	2.43916	2.7948	2.9202	2.3363	2.34216
		417.6	2.4056	2.4254	2.9005	2.9193	2.4278	2.30962
		418	2.4315	2.43792	3.0214	2.88328	2.4237	2.3066
		418.4	2.4192	2.44342	2.9257	2.80222	2.451	2.29936
		418.8	2.4988	2.4356	2.9586	2.74582	2.072	2.26876
		419.2	2.3719	2.4354	2.7903	2.7375	2.1736	2.2956
		419.6	2.4682	2.45064	2.7204	2.76606	2.4127	2.2967
		420	2.459	2.44372	2.6161	2.82978	2.3875	2.25812
		420.4	2.3801	2.46906	2.6437	2.87298	2.298	2.25704
		420.8	2.4978	2.49914	2.917	2.91846	2.2062	2.27256
		421.2	2.4481	2.51346	2.9331	2.88848	2.1791	2.30168
		421.6	2.4336	2.56204	3.039	2.85176	2.2198	2.33138
		422	2.5857	2.62366	2.8321	2.81136	2.3821	2.3854
		422.4	2.5305	2.60922	2.8711	2.84104	2.3756	2.36142
		422.8	2.5694	2.60606	2.7671	2.82058	2.3518	2.38466
		423.2	2.691	2.60064	2.7495	2.80094	2.3276	2.39764
		423.6	2.7417	2.58468	2.837	2.80196	2.4899	2.40254
		424	2.5135	2.5953	2.9805	2.79456	2.2622	2.3541
		424.4	2.5147	2.63032	2.7688	2.82804	2.4918	2.332
		424.8	2.5423	2.64842	2.6689	2.86594	2.4167	2.2805
		425.2	2.6112	2.65714	2.7546	2.94262	2.3521	2.29392
		425.6	2.7948	2.68488	2.8	2.9868	2.2477	2.29144
		426	2.6886	2.66452	3.1479	3.01502	2.1517	2.3152
		426.4	2.6052	2.6675	2.9583	2.98684	2.2343	2.33394
		426.8	2.5859	2.67224	3.0523	2.99474	2.4838	2.38026
		427.2	2.7499	2.70154	2.9755	2.96612	2.3397	2.32642
		427.6	2.693	2.6865	2.9411	2.94854	2.3665	2.3184
		428	2.7035	2.67526	3.007	2.91682	2.2454	2.29896
		428.4	2.6289	2.65954	2.9978	2.8811	2.4659	2.2793
		428.8	2.7324	2.62852	2.9092	2.80048	2.2146	2.2365
		429.2	2.6747	2.5996	2.8876	2.7442	2.2996	2.25168
		429.6	2.6368	2.59698	2.7825	2.71734	2.2693	2.2462
		430	2.6249	2.59798	2.8284	2.6852	2.1471	2.22414
		430.4	2.4738	2.64008	2.5947	2.68272	2.2519	2.2314
		430.8	2.5878	2.71676	2.6278	2.69308	2.2905	2.23338
		431.2	2.6616	2.76212	2.7533	2.727	2.2722	2.20312
		431.6	2.6418	2.7913	2.6218	2.73716	2.159	2.1951
		432	2.8354	2.80156	2.816	2.7535	2.1834	2.21048
		432.4	2.8572	2.77608	2.6465	2.75502	2.2618	2.22362
		432.8	2.8146	2.7483	2.7974	2.77122	2.1392	2.2031
		433.2	2.8075	2.71138	2.8041	2.74696	2.2321	2.2257
		433.6	2.6931	2.69404	2.7035	2.77138	2.2359	2.20676
		434	2.708	2.69378	2.8236	2.79094	2.2491	2.17528
		434.4	2.7183	2.70772	2.7275	2.82894	2.1592	2.15846
		434.8	2.63	2.70974	2.6761	2.87252	2.2522	2.14906
		435.2	2.7208	2.73576	2.9262	2.90504	2.1374	2.1458
		435.6	2.6918	2.7142	2.8013	2.86656	2.0785	2.15018
		436	2.7777	2.72104	3.0136	2.87712	2.165	2.15626
		436.4	2.7284	2.72166	2.9454	2.82014	2.1122	2.15422
		436.8	2.7601	2.7036	2.8387	2.75642	2.2359	2.17824
		437.2	2.613	2.66194	2.7338	2.69456	2.1593	2.18564
		437.6	2.726	2.65218	2.8541	2.64194	2.1089	2.18486
		438	2.7808	2.62068	2.7287	2.60518	2.1548	2.23232
		438.4	2.6381	2.58758	2.6268	2.598	2.2323	2.25356
		438.8	2.5518	2.56956	2.5294	2.63486	2.2729	2.2974
		439.2	2.5642	2.57418	2.4707	2.7135	2.1554	2.33576
		439.6	2.5685	2.59236	2.6703	2.81522	2.3462	2.4276
		440	2.6153	2.61802	2.6928	2.83308	2.261	2.45382
		440.4	2.548	2.62426	2.8111	2.86468	2.4515	2.47442
		440.8	2.5749	2.64166	2.9226	2.88904	2.4647	2.46354
		441.2	2.6551	2.6561	2.9793	2.85204	2.6146	2.44708
		441.6	2.6968	2.6237	2.7596	2.8044	2.4773	2.39596
		442	2.6465	2.5906	2.8508	2.78204	2.364	2.40136
		442.4	2.635	2.5479	2.9329	2.77676	2.3971	2.43698
		442.8	2.6471	2.53084	2.7376	2.76796	2.3824	2.44204
		443.2	2.4931	2.49744	2.7411	2.81256	2.359	2.4452
		443.6	2.5313	2.4998	2.6478	2.85276	2.5043	2.44788
		444	2.433	2.5075	2.8244	2.89046	2.5421	2.43238
		444.4	2.5497	2.55724	2.8889	2.86624	2.4224	2.4358
		444.8	2.4801	2.5623	2.9606	2.82478	2.3982	2.45868
		445.2	2.5049	2.59928	2.9421	2.80846	2.3724	2.48568
		445.6	2.5698	2.6174	2.8363	2.7609	2.4268	2.5003
		446	2.6817	2.61892	2.7033	2.75436	2.5592	2.509
		446.4	2.575	2.59406	2.6816	2.74374	2.5368	2.5091
		446.8	2.665	2.59838	2.879	2.73132	2.5332	2.50152
		447.2	2.5955	2.56372	2.7043	2.68804	2.4455	2.5023
		447.6	2.5774	2.51934	2.8036	2.6741	2.4703	2.47188
		448	2.5574	2.47664	2.6502	2.64378	2.5597	2.471
		448.4	2.5966	2.44898	2.6195	2.67746	2.4989	2.43112
		448.8	2.4917	2.44154	2.6626	2.69888	2.5371	2.38786
		449.2	2.3736	2.42506	2.6346	2.73842	2.2934	2.39134
		449.6	2.3639	2.43242	2.652	2.78274	2.4659	2.42096
		450	2.4191	2.44342	2.8186	2.78794	2.3603	2.41978
		450.4	2.5594	2.45878	2.7266	2.78082	2.2826	2.42178
		450.8	2.4093	2.47082	2.8603	2.8211	2.5545	2.43406
		451.2	2.4104	2.49598	2.8562	2.82438	2.4415	2.41366
		451.6	2.4189	2.5057	2.678	2.7972	2.46	2.41774
		452	2.4959	2.52692	2.783	2.82862	2.3703	2.42748
		452.4	2.6196	2.54918	2.928	2.86088	2.344	2.43808
		452.8	2.5351	2.52158	2.8767	2.87374	2.4525	2.44346
		453.2	2.459	2.48862	2.7203	2.89866	2.4619	2.43628
		453.6	2.525	2.47738	2.8351	2.9316	2.5087	2.4314
		454	2.6072	2.48136	2.9443	2.95906	2.4233	2.44292
		454.4	2.4816	2.45738	2.9923	2.9632	2.3709	2.45946
		454.8	2.3703	2.46046	3.0013	2.9291	2.4166	2.50018
		455.2	2.4028	2.48858	2.885	2.88024	2.4375	2.5505
		455.6	2.5449	2.53844	2.9724	2.88778	2.5663	2.5844
		456	2.4873	2.51046	2.965	2.90154	2.506	2.604
		456.4	2.497	2.53704	2.8218	2.90372	2.5745	2.62174
		456.8	2.5109	2.53452	2.757	2.9391	2.6682	2.59064
		457.2	2.6521	2.5261	2.9227	2.98072	2.607	2.5835
		457.6	2.405	2.4939	3.0412	2.9646	2.6643	2.59542
		458	2.6202	2.49604	2.9759	2.90196	2.5947	2.55098
		458.4	2.4844	2.491	2.9987	2.85658	2.419	2.53942
		458.8	2.4688	2.49884	2.9651	2.78898	2.6325	2.53244
		459.2	2.4911	2.52222	2.8421	2.72436	2.6666	2.50098
		459.6	2.4157	2.5328	2.728	2.70334	2.4421	2.47376
		460	2.595	2.54854	2.749	2.74394	2.5369	2.48926
		460.4	2.5236	2.54178	2.6607	2.74536	2.3841	2.49926
		460.8	2.5857	2.55672	2.642	2.7791	2.4752	2.50336
		461.2	2.544	2.55812	2.737	2.81678	2.5305	2.48834
		461.6	2.4944	2.56618	2.931	2.79278	2.5196	2.48104
		462	2.5612	2.5655	2.7561	2.74228	2.5869	2.4595
		462.4	2.5983	2.58866	2.8294	2.69954	2.4046	2.42008
		462.8	2.5927	2.57506	2.8304	2.65284	2.4001	2.42636
		463.2	2.5843	2.5603	2.617	2.63648	2.494	2.39832
		463.6	2.491	2.57978	2.6785	2.66104	2.4119	2.36098
		464	2.677	2.58946	2.5424	2.66938	2.3898	2.33238
		464.4	2.5303	2.56068	2.5959	2.7457	2.436	2.35124
		464.8	2.5189	2.54622	2.7486	2.76332	2.2599	2.38222
		465.2	2.6817	2.53438	2.7398	2.77852	2.3073	2.44282
		465.6	2.5394	2.49818	2.7202	2.80092	2.2689	2.47646
		466	2.5331	2.46732	2.924	2.83002	2.4841	2.52408
		466.4	2.458	2.47894	2.684	2.80392	2.5909	2.51738
		466.8	2.4597	2.4891	2.8246	2.8551	2.5629	2.5209
		467.2	2.5007	2.49996	2.8518	2.8228	2.4755	2.53452
		467.6	2.3851	2.50604	2.8657	2.79178	2.507	2.50874
		468	2.5912	2.50474	2.7935	2.75526	2.4506	2.51068
		468.4	2.5088	2.48296	2.9399	2.75544	2.6085	2.52674
		468.8	2.514	2.45712	2.6631	2.76368	2.631	2.49958
		469.2	2.5311	2.44472	2.6967	2.79898	2.3466	2.46666
		469.6	2.3786	2.43052	2.6831	2.85082	2.5167	2.49636
		470	2.4823	2.4575	2.7944	2.92734	2.5309	2.50004
		470.4	2.3796	2.44816	2.9811	2.94694	2.4727	2.47942
		470.8	2.452	2.47476	2.8396	2.97294	2.4664	2.4668
		471.2	2.4601	2.49372	2.9559	3.00874	2.4951	2.45426
		471.6	2.5135	2.51098	3.0657	3.01548	2.5351	2.43284
		472	2.4356	2.52172	2.8924	3.034	2.4278	2.38474
		472.4	2.5126	2.54818	3.1111	3.09338	2.4096	2.36072
		472.8	2.5468	2.54808	3.0186	3.09006	2.4037	2.37266
		473.2	2.5464	2.5639	2.9896	3.09092	2.388	2.33208
		473.6	2.5672	2.55024	3.1583	3.09032	2.2946	2.36788
		474	2.5679	2.55588	3.1893	3.0366	2.3077	2.39294
		474.4	2.5121	2.5214	3.0945	3.00702	2.4693	2.42084
		474.8	2.6259	2.52324	3.0229	2.9943	2.2008	2.35652
		475.2	2.4781	2.5013	2.9866	2.96068	2.567	2.37368
		475.6	2.5954	2.51092	2.8897	2.9328	2.4199	2.31142
		476	2.3955	2.50468	3.0414	2.93736	2.4472	2.26726
		476.4	2.5213	2.54216	3.0309	2.89652	2.1477	2.20228
		476.8	2.5162	2.55802	2.8548	2.84862	2.2866	2.23188
		477.2	2.5262	2.54212	2.8472	2.86032	2.2557	2.23784
		477.6	2.5642	2.54072	2.9125	2.8489	2.1991	2.24758
		478	2.5829	2.54604	2.8372	2.8439	2.1223	2.27398
		478.4	2.6006	2.53094	2.7914	2.88568	2.2957	2.29126
		478.8	2.4367	2.52756	2.9133	2.8925	2.3164	2.2448
		479.2	2.5192	2.56374	2.7901	2.8426	2.3044	2.23206
		479.6	2.5908	2.59024	2.8875	2.86534	2.3311	2.22424
		480	2.5074	2.59982	3.0461	2.83984	2.2087	2.20178
		480.4	2.5837	2.60616	2.8255	2.81718	2.0634	2.19122
		480.8	2.6176	2.58212	2.6638	2.8479	2.2527	2.21672
		481.2	2.6517	2.5702	2.9038	2.94764	2.2653	2.2005
		481.6	2.6387	2.55676	2.76	2.98482	2.2188	2.1976
		482	2.5391	2.56304	2.9328	3.07592	2.1559	2.23076
		482.4	2.4635	2.6033	2.9791	3.09876	2.1909	2.22602
		482.8	2.558	2.66148	3.1625	3.10918	2.1716	2.22074
		483.2	2.5845	2.68982	3.0897	3.0171	2.2508	2.211
		483.6	2.6701	2.7138	3.2155	2.94574	2.3846	2.17252
		484	2.7404	2.71156	3.047	2.8791	2.1322	2.11764
		484.4	2.7544	2.708	3.0312	2.85424	2.1645	2.08924
		484.8	2.6997	2.67036	2.7021	2.81378	2.1229	2.08832
		485.2	2.7044	2.65404	2.7329	2.83068	2.0584	2.08906
		485.6	2.6589	2.63666	2.8823	2.86822	2.1102	2.11014
		486	2.7226	2.60934	2.9227	2.89992	1.9902	2.1098
		486.4	2.5662	2.59118	2.8289	2.92004	2.1599	2.1361
		486.8	2.6181	2.60206	2.7866	2.92582	2.1266	2.14364
		487.2	2.6175	2.60124	2.9206	3.03488	2.1638	2.15952
		487.6	2.5223	2.615	3.0408	3.07738	2.1085	2.1485
		488	2.6318	2.64308	3.0233	3.09126	2.1217	2.13878
		488.4	2.6206	2.64926	2.8578	3.08482	2.1976	2.13646
		488.8	2.614	2.64576	3.3319	3.121	2.206	2.11434
		489.2	2.6863	2.64124	3.1331	3.06524	2.1087	2.13526
		489.6	2.6627	2.65102	3.1102	3.06864	2.0599	2.13548
		490	2.6627	2.65954	2.9911	3.0553	2.1101	2.14316
		490.4	2.6031	2.67326	3.0387	3.13532	2.087	2.15892
		490.8	2.5914	2.71204	3.0531	3.1792	2.3106	2.19438
		491.2	2.7352	2.7187	3.1501	3.19958	2.1098	2.157
		491.6	2.7053	2.72446	3.0435	3.17576	2.0983	2.18738
		492	2.7313	2.7243	3.3912	3.1506	2.1889	2.23806
		492.4	2.797	2.70004	3.2581	3.08692	2.2643	2.22638
		492.8	2.6247	2.68088	3.155	3.0204	2.1237	2.20276
		493.2	2.764	2.7164	3.031	2.97384	2.2617	2.22298
		493.6	2.7045	2.71244	2.9177	2.94648	2.3517	2.1928
		494	2.61	2.73528	3.0728	2.934	2.1305	2.1464
		494.4	2.7012	2.79538	2.9255	2.9114	2.1462	2.15668
		494.8	2.8023	2.82388	2.9222	2.90092	2.2248	2.20066
		495.2	2.7442	2.82312	2.8942	2.90064	2.1108	2.2122
		495.6	2.8187	2.83822	2.8553	2.93636	2.1197	2.28716
		496	2.9105	2.84002	2.9598	2.97444	2.1819	2.31372
		496.4	2.8437	2.84168	2.8731	3.03868	2.3661	2.33498
		496.8	2.7985	2.85716	2.9208	3.07362	2.2825	2.34074
		497.2	2.8197	2.89186	3.0728	3.088	2.4856	2.37434
		497.6	2.8277	2.9002	3.0457	3.09478	2.2525	2.3485
		498	2.9188	2.90772	3.281	3.07846	2.2882	2.4195
		498.4	2.9211	2.88096	3.0478	3.06042	2.3949	2.48372
		498.8	2.972	2.87093	2.9927	3.06358	2.4505	2.50592
		499.2	2.8614	2.83723	3.1067	3.0872	2.3564	2.5244
		499.6	2.8653	2.82515	2.9641	3.07745	2.6075	2.6084
		500	2.785	2.785	3.1908	3.1908	2.6093	2.6093

## Sheet: Supplementary Fig. 8c
	Supplementary Fig. 8c
		Z (Å)	Counts
			window	window	window	window	window	window	window	window	window	window	window	window	window	window	window	window	window	window	window	window	window	window	window	window	window	window	window	window	window	window	window	window	window	window	window	window	window	window	window	window	window	window	window	window	window	window	window
		-70	0	0	0	0	0	0	0	0	0	0	0	0	0	0	0	0	0	0	0	0	0	0	0	0	0	0	0	0	0	0	0	0	0	0	0	0	0	0	0	0	0	0	0	0	0	0	0
		-69	0	0	0	0	0	0	0	0	0	0	0	0	0	0	0	0	0	0	0	0	0	0	0	0	0	0	0	0	0	0	0	0	0	0	0	0	0	0	0	0	0	0	0	0	0	0	0
		-68	0	0	0	0	0	0	0	0	0	0	0	0	0	0	0	0	0	0	0	0	0	0	0	0	0	0	0	0	0	0	0	0	0	0	0	0	0	0	0	0	0	0	0	0	0	0	0
		-67	0	0	0	0	0	0	0	0	0	0	0	0	0	0	0	0	0	0	0	0	0	0	0	0	0	0	0	0	0	0	0	0	0	0	0	0	0	0	0	0	0	0	0	0	0	0	14
		-66	0	0	0	0	0	0	0	0	0	0	0	0	0	0	0	0	0	0	0	0	0	0	0	0	0	0	0	0	0	0	0	0	0	0	0	0	0	0	0	0	0	0	0	0	0	0	103618
		-65	0	0	0	0	0	0	0	0	0	0	0	0	0	0	0	0	0	0	0	0	0	0	0	0	0	0	0	0	0	0	0	0	0	0	0	0	0	0	0	0	0	0	0	0	0	6	96368
		-64	0	0	0	0	0	0	0	0	0	0	0	0	0	0	0	0	0	0	0	0	0	0	0	0	0	0	0	0	0	0	0	0	0	0	0	0	0	0	0	0	0	0	0	0	0	92254	0
		-63	0	0	0	0	0	0	0	0	0	0	0	0	0	0	0	0	0	0	0	0	0	0	0	0	0	0	0	0	0	0	0	0	0	0	0	0	0	0	0	0	0	0	0	0	7	107734	0
		-62	0	0	0	0	0	0	0	0	0	0	0	0	0	0	0	0	0	0	0	0	0	0	0	0	0	0	0	0	0	0	0	0	0	0	0	0	0	0	0	0	0	0	0	0	95194	6	0
		-61	0	0	0	0	0	0	0	0	0	0	0	0	0	0	0	0	0	0	0	0	0	0	0	0	0	0	0	0	0	0	0	0	0	0	0	0	0	0	0	0	0	0	0	0	104789	0	0
		-60	0	0	0	0	0	0	0	0	0	0	0	0	0	0	0	0	0	0	0	0	0	0	0	0	0	0	0	0	0	0	0	0	0	0	0	0	0	0	0	0	0	78356	0	0	10	0	0
		-59	0	0	0	0	0	0	0	0	0	0	0	0	0	0	0	0	0	0	0	0	0	0	0	0	0	0	0	0	0	0	0	0	0	0	0	0	0	0	0	0	3	121629	0	0	0	0	0
		-58	0	0	0	0	0	0	0	0	0	0	0	0	0	0	0	0	0	0	0	0	0	0	0	0	0	0	0	0	0	0	0	0	0	0	0	0	0	0	0	0	97437	15	0	0	0	0	0
		-57	0	0	0	0	0	0	0	0	0	0	0	0	0	0	0	0	0	0	0	0	0	0	0	0	0	0	0	0	0	0	0	0	0	0	0	0	0	0	0	21	102552	0	0	0	0	0	0
		-56	0	0	0	0	0	0	0	0	0	0	0	0	0	0	0	0	0	0	0	0	0	0	0	0	0	0	0	0	0	0	0	0	0	0	0	0	0	0	0	99680	8	0	0	0	0	0	0
		-55	0	0	0	0	0	0	0	0	0	0	0	0	0	0	0	0	0	0	0	0	0	0	0	0	0	0	0	0	0	0	0	0	0	0	0	0	0	0	5	100289	0	0	0	0	0	0	0
		-54	0	0	0	0	0	0	0	0	0	0	0	0	0	0	0	0	0	0	0	0	0	0	0	0	0	0	0	0	0	0	0	0	0	0	0	0	0	0	96252	10	0	0	0	0	0	0	0
		-53	0	0	0	0	0	0	0	0	0	0	0	0	0	0	0	0	0	0	0	0	0	0	0	0	0	0	0	0	0	0	0	0	0	0	0	0	0	1	103740	0	0	0	0	0	0	0	0
		-52	0	0	0	0	0	0	0	0	0	0	0	0	0	0	0	0	0	0	0	0	0	0	0	0	0	0	0	0	0	0	0	0	0	0	0	0	0	102108	3	0	0	0	0	0	0	0	0
		-51	0	0	0	0	0	0	0	0	0	0	0	0	0	0	0	0	0	0	0	0	0	0	0	0	0	0	0	0	0	0	0	0	0	0	0	0	21	97889	0	0	0	0	0	0	0	0	0
		-50	0	0	0	0	0	0	0	0	0	0	0	0	0	0	0	0	0	0	0	0	0	0	0	0	0	0	0	0	0	0	0	0	0	0	0	0	108195	2	0	0	0	0	0	0	0	0	0
		-49	0	0	0	0	0	0	0	0	0	0	0	0	0	0	0	0	0	0	0	0	0	0	0	0	0	0	0	0	0	0	0	0	0	0	0	36	91776	0	0	0	0	0	0	0	0	0	0
		-48	0	0	0	0	0	0	0	0	0	0	0	0	0	0	0	0	0	0	0	0	0	0	0	0	0	0	0	0	0	0	0	0	0	0	0	118650	8	0	0	0	0	0	0	0	0	0	0
		-47	0	0	0	0	0	0	0	0	0	0	0	0	0	0	0	0	0	0	0	0	0	0	0	0	0	0	0	0	0	0	0	0	0	0	99	81313	0	0	0	0	0	0	0	0	0	0	0
		-46	0	0	0	0	0	0	0	0	0	0	0	0	0	0	0	0	0	0	0	0	0	0	0	0	0	0	0	0	0	0	0	0	0	0	77552	1	0	0	0	0	0	0	0	0	0	0	0
		-45	0	0	0	0	0	0	0	0	0	0	0	0	0	0	0	0	0	0	0	0	0	0	0	0	0	0	0	0	0	0	0	0	0	0	72012	0	0	0	0	0	0	0	0	0	0	0	0
		-44	0	0	0	0	0	0	0	0	0	0	0	0	0	0	0	0	0	0	0	0	0	0	0	0	0	0	0	0	0	0	0	0	0	4	44697	0	0	0	0	0	0	0	0	0	0	0	0
		-43	0	0	0	0	0	0	0	0	0	0	0	0	0	0	0	0	0	0	0	0	0	0	0	0	0	0	0	0	0	0	0	0	0	64112	5606	0	0	0	0	0	0	0	0	0	0	0	0
		-42	0	0	0	0	0	0	0	0	0	0	0	0	0	0	0	0	0	0	0	0	0	0	0	0	0	0	0	0	0	0	0	0	608	135619	34	0	0	0	0	0	0	0	0	0	0	0	0
		-41	0	0	0	0	0	0	0	0	0	0	0	0	0	0	0	0	0	0	0	0	0	0	0	0	0	0	0	0	0	14	0	0	195505	265	0	0	0	0	0	0	0	0	0	0	0	0	0
		-40	0	0	0	0	0	0	0	0	0	0	0	0	0	0	0	0	0	0	0	0	0	0	0	0	0	0	0	0	6	144420	0	0	3887	0	0	0	0	0	0	0	0	0	0	0	0	0	0
		-39	0	0	0	0	0	0	0	0	0	0	0	0	0	0	0	0	0	0	0	0	0	0	0	0	0	0	0	0	108653	55566	0	0	0	0	0	0	0	0	0	0	0	0	0	0	0	0	0
		-38	0	0	0	0	0	0	0	0	0	0	0	0	0	0	0	0	0	0	0	0	0	0	0	0	0	0	0	62	87689	0	0	0	0	0	0	0	0	0	0	0	0	0	0	0	0	0	0
		-37	0	0	0	0	0	0	0	0	0	0	0	0	0	0	0	0	0	0	0	0	0	0	0	0	0	0	0	71448	3652	0	0	0	0	0	0	0	0	0	0	0	0	0	0	0	0	0	0
		-36	0	0	0	0	0	0	0	0	0	0	0	0	0	0	0	0	0	0	0	0	0	0	0	0	0	0	0	49267	0	0	0	0	0	0	0	0	0	0	0	0	0	0	0	0	0	0	0
		-35	0	0	0	0	0	0	0	0	0	0	0	0	0	0	0	0	0	0	0	0	0	0	0	0	0	0	0	12327	0	0	0	0	0	0	0	0	0	0	0	0	0	0	0	0	0	0	0
		-34	0	0	0	0	0	0	0	0	0	0	0	0	0	0	0	0	0	0	0	0	0	0	0	0	0	0	2	52355	0	0	0	0	0	0	0	0	0	0	0	0	0	0	0	0	0	0	0
		-33	0	0	0	0	0	0	0	0	0	0	0	0	0	0	0	0	0	0	0	0	0	0	0	0	0	0	12141	14541	0	0	0	0	0	0	0	0	0	0	0	0	0	0	0	0	0	0	0
		-32	0	0	0	0	0	0	0	0	0	0	0	0	0	0	0	0	0	0	0	0	0	0	0	0	0	0	184402	0	0	0	0	0	0	0	0	0	0	0	0	0	0	0	0	0	0	0	0
		-31	0	0	0	0	0	0	0	0	0	0	0	0	0	0	0	0	0	0	0	0	0	0	0	0	0	103068	3455	0	0	0	0	0	0	0	0	0	0	0	0	0	0	0	0	0	0	0	0
		-30	0	0	0	0	0	0	0	0	0	0	0	0	0	0	0	0	0	0	0	0	0	0	0	2	0	96734	0	0	0	0	0	0	0	0	0	0	0	0	0	0	0	0	0	0	0	0	0
		-29	0	0	0	0	0	0	0	0	0	0	0	0	0	0	0	0	0	0	0	0	0	0	0	161722	0	198	0	0	0	0	0	0	0	0	0	0	0	0	0	0	0	0	0	0	0	0	0
		-28	0	0	0	0	0	0	0	0	0	0	0	0	0	0	0	0	0	0	0	0	0	31738	0	38276	0	0	0	0	0	0	0	0	0	0	0	0	0	0	0	0	0	0	0	0	0	0	0
		-27	0	0	0	0	0	0	0	0	0	0	0	0	0	0	0	0	0	0	0	0	0	168246	0	0	0	0	0	0	0	0	0	0	0	0	0	0	0	0	0	0	0	0	0	0	0	0	0
		-26	0	0	0	0	0	0	0	0	0	0	0	0	0	0	0	0	0	0	0	635	0	16	0	0	0	0	0	0	0	0	0	0	0	0	0	0	0	0	0	0	0	0	0	0	0	0	0
		-25	0	0	0	0	0	0	0	0	0	0	0	0	0	0	0	0	0	0	0	194583	0	0	0	0	0	0	0	0	0	0	0	0	0	0	0	0	0	0	0	0	0	0	0	0	0	0	0
		-24	0	0	0	0	0	0	0	0	0	0	0	0	0	0	0	0	0	32443	0	4782	0	0	0	0	0	0	0	0	0	0	0	0	0	0	0	0	0	0	0	0	0	0	0	0	0	0	0
		-23	0	0	0	0	0	0	0	0	0	0	0	0	0	0	0	0	0	167224	0	0	0	0	0	0	0	0	0	0	0	0	0	0	0	0	0	0	0	0	0	0	0	0	0	0	0	0	0
		-22	0	0	0	0	0	0	0	0	0	0	0	0	0	0	0	9474	0	333	0	0	0	0	0	0	0	0	0	0	0	0	0	0	0	0	0	0	0	0	0	0	0	0	0	0	0	0	0
		-21	0	0	0	0	0	0	0	0	0	0	0	0	0	0	0	184652	0	0	0	0	0	0	0	0	0	0	0	0	0	0	0	0	0	0	0	0	0	0	0	0	0	0	0	0	0	0	0
		-20	0	0	0	0	0	0	0	0	0	0	0	19817	0	0	0	5874	0	0	0	0	0	0	0	0	0	0	0	0	0	0	0	0	0	0	0	0	0	0	0	0	0	0	0	0	0	0	0
		-19	0	0	0	0	0	0	0	0	0	10	0	180125	0	0	0	0	0	0	0	0	0	0	0	0	0	0	0	0	0	0	0	0	0	0	0	0	0	0	0	0	0	0	0	0	0	0	0
		-18	0	0	0	0	0	0	0	0	0	97165	0	58	0	0	0	0	0	0	0	0	0	0	0	0	0	0	0	0	0	0	0	0	0	0	0	0	0	0	0	0	0	0	0	0	0	0	0
		-17	0	0	0	0	0	0	0	44	0	102823	0	0	0	0	0	0	0	0	0	0	0	0	0	0	0	0	0	0	0	0	0	0	0	0	0	0	0	0	0	0	0	0	0	0	0	0	0
		-16	0	0	0	0	0	0	0	71610	0	2	0	0	0	0	0	0	0	0	0	0	0	0	0	0	0	0	0	0	0	0	0	0	0	0	0	0	0	0	0	0	0	0	0	0	0	0	0
		-15	0	0	0	0	0	123	0	128328	0	0	0	0	0	0	0	0	0	0	0	0	0	0	0	0	0	0	0	0	0	0	0	0	0	0	0	0	0	0	0	0	0	0	0	0	0	0	0
		-14	0	0	0	0	0	114106	0	18	0	0	0	0	0	0	0	0	0	0	0	0	0	0	0	0	0	0	0	0	0	0	0	0	0	0	0	0	0	0	0	0	0	0	0	0	0	0	0
		-13	0	0	0	0	0	85732	0	0	0	0	0	0	0	0	0	0	0	0	0	0	0	0	0	0	0	0	0	0	0	0	0	0	0	0	0	0	0	0	0	0	0	0	0	0	0	0	0
		-12	0	0	0	3834	0	39	0	0	0	0	0	0	0	0	0	0	0	0	0	0	0	0	0	0	0	0	0	0	0	0	0	0	0	0	0	0	0	0	0	0	0	0	0	0	0	0	0
		-11	0	0	0	186581	0	0	0	0	0	0	0	0	0	0	0	0	0	0	0	0	0	0	0	0	0	0	0	0	0	0	0	0	0	0	0	0	0	0	0	0	0	0	0	0	0	0	0
		-10	0	35032	0	9585	0	0	0	0	0	0	0	0	0	0	0	0	0	0	0	0	0	0	0	0	0	0	0	0	0	0	0	0	0	0	0	0	0	0	0	0	0	0	0	0	0	0	0
		-9	0	164827	0	0	0	0	0	0	0	0	0	0	0	0	0	0	0	0	0	0	0	0	0	0	0	0	0	0	0	0	0	0	0	0	0	0	0	0	0	0	0	0	0	0	0	0	0
		-8	0	141	0	0	0	0	0	0	0	0	0	0	0	0	0	0	0	0	0	0	0	0	0	0	0	0	0	0	0	0	0	0	0	0	0	0	0	0	0	0	0	0	0	0	0	0	0
		-7	0	0	0	0	0	0	0	0	0	0	0	0	0	0	0	0	0	0	0	0	0	0	0	0	0	0	0	0	0	0	0	0	0	0	0	0	0	0	0	0	0	0	1	0	0	0	0
		-6	0	0	0	0	0	0	0	0	0	0	0	0	0	0	0	0	0	0	0	0	0	0	0	0	0	0	0	0	0	0	0	0	0	0	0	0	0	0	0	0	0	0	96114	0	0	0	0
		-5	0	0	0	0	0	0	0	0	0	0	0	0	0	0	0	0	0	0	0	0	0	0	0	0	0	0	0	0	0	0	3	0	0	0	0	0	0	0	0	0	0	0	103879	0	0	0	0
		-4	0	0	0	0	0	0	0	0	0	0	0	0	0	0	0	0	0	0	0	0	0	0	0	0	0	0	0	0	0	0	102526	0	0	0	0	0	0	0	0	0	0	0	6	0	0	0	0
		-3	0	0	0	0	0	0	0	0	0	0	0	0	0	10	0	0	0	0	0	0	0	0	0	0	0	0	0	0	0	0	97463	0	0	0	0	0	0	0	0	0	0	0	0	0	0	0	0
		-2	0	0	0	0	0	0	0	0	0	0	0	0	0	133829	0	0	0	0	0	0	0	0	0	0	0	0	0	0	0	0	8	0	0	0	0	0	0	0	0	0	0	0	0	0	0	0	0
		-1	0	0	0	0	0	0	0	0	0	0	0	0	0	66161	0	0	0	0	0	0	0	0	0	0	0	0	0	0	0	0	0	0	0	0	0	0	0	0	0	0	0	0	0	0	0	0	0
		0	39364	0	0	0	0	0	0	0	0	0	0	0	0	0	0	0	0	0	0	0	0	0	0	0	0	0	0	0	0	0	0	0	0	0	0	0	0	0	0	0	0	0	0	0	0	0	0
		1	143832	0	0	0	0	0	0	0	0	0	0	0	0	0	0	0	0	0	0	0	0	0	0	0	0	0	0	0	0	0	0	0	0	0	0	0	0	0	0	0	0	0	0	0	0	0	0
		2	16804	0	0	0	0	0	0	0	0	0	0	0	0	0	141	0	0	0	0	0	0	0	0	0	0	0	0	0	0	0	0	0	0	0	0	0	0	0	0	0	0	0	0	0	0	0	0
		3	0	0	0	0	0	0	0	0	0	0	0	0	0	0	116475	0	0	0	0	0	0	0	0	0	0	0	0	0	0	0	0	0	0	0	0	0	0	0	0	0	0	0	0	0	0	0	0
		4	0	0	0	0	0	0	0	0	0	0	0	0	0	0	83382	0	0	0	0	0	0	0	0	0	0	0	0	0	0	0	0	1718	0	0	0	0	0	0	0	0	0	0	0	0	0	0	0
		5	0	0	0	0	0	0	0	0	0	0	0	0	0	0	2	0	0	0	0	0	0	0	0	0	0	0	0	0	0	0	0	197437	0	0	0	0	0	0	0	0	0	0	0	0	0	0	0
		6	0	0	0	0	0	0	0	0	0	0	0	0	0	0	0	0	0	0	0	0	0	0	0	0	0	0	0	0	0	0	0	845	0	0	0	0	0	0	0	0	0	0	0	30	0	0	0
		7	0	0	0	0	0	0	0	0	0	0	0	0	0	0	0	0	0	0	0	0	0	0	0	0	0	0	0	0	0	0	0	0	0	0	0	0	0	0	0	0	0	0	0	186651	0	0	0
		8	0	0	0	0	0	0	0	0	0	0	0	0	0	0	0	0	0	0	0	0	0	0	0	0	0	0	0	0	0	0	0	0	0	0	0	0	0	0	0	0	0	0	0	13319	0	0	0
		9	0	0	293	0	0	0	0	0	0	0	0	0	0	0	0	0	0	0	0	0	0	0	0	0	0	0	0	0	0	0	0	0	0	0	0	0	0	0	0	0	0	0	0	0	0	0	0
		10	0	0	113168	0	0	0	0	0	0	0	0	0	0	0	0	0	0	0	0	0	0	0	0	0	0	0	0	0	0	0	0	0	0	0	0	0	0	0	0	0	0	0	0	0	0	0	0
		11	0	0	86534	0	1743	0	0	0	0	0	0	0	0	0	0	0	0	0	0	0	0	0	0	0	0	0	0	0	0	0	0	0	0	0	0	0	0	0	0	0	0	0	0	0	0	0	0
		12	0	0	5	0	79693	0	0	0	0	0	0	0	0	0	0	0	0	0	0	0	0	0	0	0	0	0	0	0	0	0	0	0	0	0	0	0	0	0	0	0	0	0	0	0	0	0	0
		13	0	0	0	0	118564	0	2168	0	0	0	0	0	0	0	0	0	0	0	0	0	0	0	0	0	0	0	0	0	0	0	0	0	0	0	0	0	0	0	0	0	0	0	0	0	0	0	0
		14	0	0	0	0	0	0	160648	0	0	0	0	0	0	0	0	0	0	0	0	0	0	0	0	0	0	0	0	0	0	0	0	0	0	0	0	0	0	0	0	0	0	0	0	0	0	0	0
		15	0	0	0	0	0	0	37184	0	222	0	0	0	0	0	0	0	0	0	0	0	0	0	0	0	0	0	0	0	0	0	0	0	0	0	0	0	0	0	0	0	0	0	0	0	0	0	0
		16	0	0	0	0	0	0	0	0	147243	0	0	0	0	0	0	0	0	0	0	0	0	0	0	0	0	0	0	0	0	0	0	0	0	0	0	0	0	0	0	0	0	0	0	0	0	0	0
		17	0	0	0	0	0	0	0	0	52533	0	337	0	0	0	0	0	0	0	0	0	0	0	0	0	0	0	0	0	0	0	0	0	0	0	0	0	0	0	0	0	0	0	0	0	0	0	0
		18	0	0	0	0	0	0	0	0	2	0	149897	0	0	0	0	0	0	0	0	0	0	0	0	0	0	0	0	0	0	0	0	0	0	0	0	0	0	0	0	0	0	0	0	0	0	0	0
		19	0	0	0	0	0	0	0	0	0	0	49766	0	921	0	0	0	0	0	0	0	0	0	0	0	0	0	0	0	0	0	0	0	0	0	0	0	0	0	0	0	0	0	0	0	0	0	0
		20	0	0	0	0	0	0	0	0	0	0	0	0	154739	0	0	0	0	0	0	0	0	0	0	0	0	0	0	0	0	0	0	0	0	0	0	0	0	0	0	0	0	0	0	0	0	0	0
		21	0	0	0	0	0	0	0	0	0	0	0	0	44337	0	0	0	4511	0	0	0	0	0	0	0	0	0	0	0	0	0	0	0	0	0	0	0	0	0	0	0	0	0	0	0	0	0	0
		22	0	0	0	0	0	0	0	0	0	0	0	0	3	0	0	0	157313	0	0	0	0	0	0	0	0	0	0	0	0	0	0	0	0	0	0	0	0	0	0	0	0	0	0	0	0	0	0
		23	0	0	0	0	0	0	0	0	0	0	0	0	0	0	0	0	38173	0	3548	0	0	0	0	0	0	0	0	0	0	0	0	0	0	0	0	0	0	0	0	0	0	0	0	0	0	0	0
		24	0	0	0	0	0	0	0	0	0	0	0	0	0	0	0	0	3	0	153835	0	0	0	0	0	0	0	0	0	0	0	0	0	0	0	0	0	0	0	0	0	0	0	0	0	0	0	0
		25	0	0	0	0	0	0	0	0	0	0	0	0	0	0	0	0	0	0	42616	0	29	0	0	0	0	0	0	0	0	0	0	0	0	0	0	0	0	0	0	0	0	0	0	0	0	0	0
		26	0	0	0	0	0	0	0	0	0	0	0	0	0	0	0	0	0	0	1	0	115013	0	0	0	0	0	0	0	0	0	0	0	0	0	0	0	0	0	0	0	0	0	0	0	0	0	0
		27	0	0	0	0	0	0	0	0	0	0	0	0	0	0	0	0	0	0	0	0	84955	0	8	0	0	0	0	0	0	0	0	0	0	0	0	0	0	0	0	0	0	0	0	0	0	0	0
		28	0	0	0	0	0	0	0	0	0	0	0	0	0	0	0	0	0	0	0	0	3	0	104405	0	0	0	0	0	0	0	0	0	0	0	0	0	0	0	0	0	0	0	0	0	0	0	0
		29	0	0	0	0	0	0	0	0	0	0	0	0	0	0	0	0	0	0	0	0	0	0	95577	0	7	0	0	0	0	0	0	0	0	0	0	0	0	0	0	0	0	0	0	0	0	0	0
		30	0	0	0	0	0	0	0	0	0	0	0	0	0	0	0	0	0	0	0	0	0	0	10	0	102198	0	0	0	0	0	0	0	0	0	0	0	0	0	0	0	0	0	0	0	0	0	0
[truncated: 4 more columns]

## Sheet: Supplementary Fig. 8d
	Supplementary Fig. 8d
		Z (Å)	Counts
			window	window	window	window	window	window	window	window	window	window	window	window	window	window	window	window	window	window	window	window	window	window	window	window	window	window	window	window	window	window	window	window	window	window	window	window	window	window	window	window	window	window	window	window	window	window	window
		-70	0	0	0	0	0	0	0	0	0	0	0	0	0	0	0	0	0	0	0	0	0	0	0	0	0	0	0	0	0	0	0	0	0	0	0	0	0	0	0	0	0	0	0	0	0	0	0
		-69	0	0	0	0	0	0	0	0	0	0	0	0	0	0	0	0	0	0	0	0	0	0	0	0	0	0	0	0	0	0	0	0	0	0	0	0	0	0	0	0	0	0	0	0	0	0	0
		-68	0	0	0	0	0	0	0	0	0	0	0	0	0	0	0	0	0	0	0	0	0	0	0	0	0	0	0	0	0	0	0	0	0	0	0	0	0	0	0	0	0	0	0	0	0	0	0
		-67	0	0	0	0	0	0	0	0	0	0	0	0	0	0	0	0	0	0	0	0	0	0	0	0	0	0	0	0	0	0	0	0	0	0	0	0	0	0	0	0	0	0	0	0	0	0	3
		-66	0	0	0	0	0	0	0	0	0	0	0	0	0	0	0	0	0	0	0	0	0	0	0	0	0	0	0	0	0	0	0	0	0	0	0	0	0	0	0	0	0	0	0	0	0	0	109569
		-65	0	0	0	0	0	0	0	0	0	0	0	0	0	0	0	0	0	0	0	0	0	0	0	0	0	0	0	0	0	0	0	0	0	0	0	0	0	0	0	0	0	0	0	0	0	14	90427
		-64	0	0	0	0	0	0	0	0	0	0	0	0	0	0	0	0	0	0	0	0	0	0	0	0	0	0	0	0	0	0	0	0	0	0	0	0	0	0	0	0	0	0	0	0	0	99583	1
		-63	0	0	0	0	0	0	0	0	0	0	0	0	0	0	0	0	0	0	0	0	0	0	0	0	0	0	0	0	0	0	0	0	0	0	0	0	0	0	0	0	0	0	0	0	5	100395	0
		-62	0	0	0	0	0	0	0	0	0	0	0	0	0	0	0	0	0	0	0	0	0	0	0	0	0	0	0	0	0	0	0	0	0	0	0	0	0	0	0	0	0	0	0	0	77587	8	0
		-61	0	0	0	0	0	0	0	0	0	0	0	0	0	0	0	0	0	0	0	0	0	0	0	0	0	0	0	0	0	0	0	0	0	0	0	0	0	0	0	0	0	1	0	0	122394	0	0
		-60	0	0	0	0	0	0	0	0	0	0	0	0	0	0	0	0	0	0	0	0	0	0	0	0	0	0	0	0	0	0	0	0	0	0	0	0	0	0	0	0	0	73423	0	0	14	0	0
		-59	0	0	0	0	0	0	0	0	0	0	0	0	0	0	0	0	0	0	0	0	0	0	0	0	0	0	0	0	0	0	0	0	0	0	0	0	0	0	0	0	1	126527	0	0	0	0	0
		-58	0	0	0	0	0	0	0	0	0	0	0	0	0	0	0	0	0	0	0	0	0	0	0	0	0	0	0	0	0	0	0	0	0	0	0	0	0	0	0	0	63280	49	0	0	0	0	0
		-57	0	0	0	0	0	0	0	0	0	0	0	0	0	0	0	0	0	0	0	0	0	0	0	0	0	0	0	0	0	0	0	0	0	0	0	0	0	0	0	1	136687	0	0	0	0	0	0
		-56	0	0	0	0	0	0	0	0	0	0	0	0	0	0	0	0	0	0	0	0	0	0	0	0	0	0	0	0	0	0	0	0	0	0	0	0	0	0	0	71607	32	0	0	0	0	0	0
		-55	0	0	0	0	0	0	0	0	0	0	0	0	0	0	0	0	0	0	0	0	0	0	0	0	0	0	0	0	0	0	0	0	0	0	0	0	0	0	7	128366	0	0	0	0	0	0	0
		-54	0	0	0	0	0	0	0	0	0	0	0	0	0	0	0	0	0	0	0	0	0	0	0	0	0	0	0	0	0	0	0	0	0	0	0	0	0	0	103410	26	0	0	0	0	0	0	0
		-53	0	0	0	0	0	0	0	0	0	0	0	0	0	0	0	0	0	0	0	0	0	0	0	0	0	0	0	0	0	0	0	0	0	0	0	0	0	11	96583	0	0	0	0	0	0	0	0
		-52	0	0	0	0	0	0	0	0	0	0	0	0	0	0	0	0	0	0	0	0	0	0	0	0	0	0	0	0	0	0	0	0	0	0	0	0	0	107237	0	0	0	0	0	0	0	0	0
		-51	0	0	0	0	0	0	0	0	0	0	0	0	0	0	0	0	0	0	0	0	0	0	0	0	0	0	0	0	0	0	0	0	0	0	0	0	13	92752	0	0	0	0	0	0	0	0	0
		-50	0	0	0	0	0	0	0	0	0	0	0	0	0	0	0	0	0	0	0	0	0	0	0	0	0	0	0	0	0	0	0	0	0	0	0	0	84335	0	0	0	0	0	0	0	0	0	0
		-49	0	0	0	0	0	0	0	0	0	0	0	0	0	0	0	0	0	0	0	0	0	0	0	0	0	0	0	0	0	0	0	0	0	0	0	0	115580	0	0	0	0	0	0	0	0	0	0
		-48	0	0	0	0	0	0	0	0	0	0	0	0	0	0	0	0	0	0	0	0	0	0	0	0	0	0	0	0	0	0	0	0	0	0	0	25797	72	0	0	0	0	0	0	0	0	0	0
		-47	0	0	0	0	0	0	0	0	0	0	0	0	0	0	0	0	0	0	0	0	0	0	0	0	0	0	0	0	0	0	0	0	0	0	0	173605	0	0	0	0	0	0	0	0	0	0	0
		-46	0	0	0	0	0	0	0	0	0	0	0	0	0	0	0	0	0	0	0	0	0	0	0	0	0	0	0	0	0	0	0	0	0	0	30494	598	0	0	0	0	0	0	0	0	0	0	0
		-45	0	0	0	0	0	0	0	0	0	0	0	0	0	0	0	0	0	0	0	0	0	0	0	0	0	0	0	0	0	0	0	0	0	0	168815	0	0	0	0	0	0	0	0	0	0	0	0
		-44	0	0	0	0	0	0	0	0	0	0	0	0	0	0	0	0	0	0	0	0	0	0	0	0	0	0	0	0	0	0	0	0	0	34020	691	0	0	0	0	0	0	0	0	0	0	0	0
		-43	0	0	0	0	0	0	0	0	0	0	0	0	0	0	0	0	0	0	0	0	0	0	0	0	0	0	0	0	0	0	0	0	5	165980	0	0	0	0	0	0	0	0	0	0	0	0	0
		-42	0	0	0	0	0	0	0	0	0	0	0	0	0	0	0	0	0	0	0	0	0	0	0	0	0	0	0	0	0	0	0	0	151168	0	0	0	0	0	0	0	0	0	0	0	0	0	0
		-41	0	0	0	0	0	0	0	0	0	0	0	0	0	0	0	0	0	0	0	0	0	0	0	0	0	0	0	0	0	24159	0	0	48827	0	0	0	0	0	0	0	0	0	0	0	0	0	0
		-40	0	0	0	0	0	0	0	0	0	0	0	0	0	0	0	0	0	0	0	0	0	0	0	0	0	0	0	0	2407	175812	0	0	0	0	0	0	0	0	0	0	0	0	0	0	0	0	0
		-39	0	0	0	0	0	0	0	0	0	0	0	0	0	0	0	0	0	0	0	0	0	0	0	0	0	0	0	0	195301	29	0	0	0	0	0	0	0	0	0	0	0	0	0	0	0	0	0
		-38	0	0	0	0	0	0	0	0	0	0	0	0	0	0	0	0	0	0	0	0	0	0	0	0	0	0	0	4381	2263	0	0	0	0	0	0	0	0	0	0	0	0	0	0	0	0	0	0
		-37	0	0	0	0	0	0	0	0	0	0	0	0	0	0	0	0	0	0	0	0	0	0	0	0	0	0	0	104007	29	0	0	0	0	0	0	0	0	0	0	0	0	0	0	0	0	0	0
		-36	0	0	0	0	0	0	0	0	0	0	0	0	0	0	0	0	0	0	0	0	0	0	0	0	0	0	0	89563	0	0	0	0	0	0	0	0	0	0	0	0	0	0	0	0	0	0	0
		-35	0	0	0	0	0	0	0	0	0	0	0	0	0	0	0	0	0	0	0	0	0	0	0	0	0	0	0	2049	0	0	0	0	0	0	0	0	0	0	0	0	0	0	0	0	0	0	0
		-34	0	0	0	0	0	0	0	0	0	0	0	0	0	0	0	0	0	0	0	0	0	0	0	0	0	0	9603	0	0	0	0	0	0	0	0	0	0	0	0	0	0	0	0	0	0	0	0
		-33	0	0	0	0	0	0	0	0	0	0	0	0	0	0	0	0	0	0	0	0	0	0	0	0	0	0	178272	0	0	0	0	0	0	0	0	0	0	0	0	0	0	0	0	0	0	0	0
		-32	0	0	0	0	0	0	0	0	0	0	0	0	0	0	0	0	0	0	0	0	0	0	0	0	0	23159	12125	0	0	0	0	0	0	0	0	0	0	0	0	0	0	0	0	0	0	0	0
		-31	0	0	0	0	0	0	0	0	0	0	0	0	0	0	0	0	0	0	0	0	0	0	0	0	0	163410	0	0	0	0	0	0	0	0	0	0	0	0	0	0	0	0	0	0	0	0	0
		-30	0	0	0	0	0	0	0	0	0	0	0	0	0	0	0	0	0	0	0	0	0	0	0	2517	0	13431	0	0	0	0	0	0	0	0	0	0	0	0	0	0	0	0	0	0	0	0	0
		-29	0	0	0	0	0	0	0	0	0	0	0	0	0	0	0	0	0	0	0	0	0	0	0	177568	0	0	0	0	0	0	0	0	0	0	0	0	0	0	0	0	0	0	0	0	0	0	0
		-28	0	0	0	0	0	0	0	0	0	0	0	0	0	0	0	0	0	0	0	0	0	9733	0	19915	0	0	0	0	0	0	0	0	0	0	0	0	0	0	0	0	0	0	0	0	0	0	0
		-27	0	0	0	0	0	0	0	0	0	0	0	0	0	0	0	0	0	0	0	0	0	187074	0	0	0	0	0	0	0	0	0	0	0	0	0	0	0	0	0	0	0	0	0	0	0	0	0
		-26	0	0	0	0	0	0	0	0	0	0	0	0	0	0	0	0	0	0	0	8407	0	3193	0	0	0	0	0	0	0	0	0	0	0	0	0	0	0	0	0	0	0	0	0	0	0	0	0
		-25	0	0	0	0	0	0	0	0	0	0	0	0	0	0	0	0	0	0	0	190661	0	0	0	0	0	0	0	0	0	0	0	0	0	0	0	0	0	0	0	0	0	0	0	0	0	0	0
		-24	0	0	0	0	0	0	0	0	0	0	0	0	0	0	0	0	0	16507	0	932	0	0	0	0	0	0	0	0	0	0	0	0	0	0	0	0	0	0	0	0	0	0	0	0	0	0	0
		-23	0	0	0	0	0	0	0	0	0	0	0	0	0	0	0	0	0	182864	0	0	0	0	0	0	0	0	0	0	0	0	0	0	0	0	0	0	0	0	0	0	0	0	0	0	0	0	0
		-22	0	0	0	0	0	0	0	0	0	0	0	0	0	0	0	4591	0	629	0	0	0	0	0	0	0	0	0	0	0	0	0	0	0	0	0	0	0	0	0	0	0	0	0	0	0	0	0
		-21	0	0	0	0	0	0	0	0	0	0	0	0	0	0	0	190419	0	0	0	0	0	0	0	0	0	0	0	0	0	0	0	0	0	0	0	0	0	0	0	0	0	0	0	0	0	0	0
		-20	0	0	0	0	0	0	0	0	0	0	0	43116	0	0	0	4990	0	0	0	0	0	0	0	0	0	0	0	0	0	0	0	0	0	0	0	0	0	0	0	0	0	0	0	0	0	0	0
		-19	0	0	0	0	0	0	0	0	0	0	0	156861	0	0	0	0	0	0	0	0	0	0	0	0	0	0	0	0	0	0	0	0	0	0	0	0	0	0	0	0	0	0	0	0	0	0	0
		-18	0	0	0	0	0	0	0	0	0	58539	0	23	0	0	0	0	0	0	0	0	0	0	0	0	0	0	0	0	0	0	0	0	0	0	0	0	0	0	0	0	0	0	0	0	0	0	0
		-17	0	0	0	0	0	0	0	0	0	141452	0	0	0	0	0	0	0	0	0	0	0	0	0	0	0	0	0	0	0	0	0	0	0	0	0	0	0	0	0	0	0	0	0	0	0	0	0
		-16	0	0	0	0	0	0	0	44194	0	9	0	0	0	0	0	0	0	0	0	0	0	0	0	0	0	0	0	0	0	0	0	0	0	0	0	0	0	0	0	0	0	0	0	0	0	0	0
		-15	0	0	0	0	0	27	0	155765	0	0	0	0	0	0	0	0	0	0	0	0	0	0	0	0	0	0	0	0	0	0	0	0	0	0	0	0	0	0	0	0	0	0	0	0	0	0	0
		-14	0	0	0	0	0	88222	0	41	0	0	0	0	0	0	0	0	0	0	0	0	0	0	0	0	0	0	0	0	0	0	0	0	0	0	0	0	0	0	0	0	0	0	0	0	0	0	0
		-13	0	0	0	0	0	111690	0	0	0	0	0	0	0	0	0	0	0	0	0	0	0	0	0	0	0	0	0	0	0	0	0	0	0	0	0	0	0	0	0	0	0	0	0	0	0	0	0
		-12	0	0	0	4297	0	61	0	0	0	0	0	0	0	0	0	0	0	0	0	0	0	0	0	0	0	0	0	0	0	0	0	0	0	0	0	0	0	0	0	0	0	0	0	0	0	0	0
		-11	0	0	0	192707	0	0	0	0	0	0	0	0	0	0	0	0	0	0	0	0	0	0	0	0	0	0	0	0	0	0	0	0	0	0	0	0	0	0	0	0	0	0	0	0	0	0	0
		-10	0	21861	0	2996	0	0	0	0	0	0	0	0	0	0	0	0	0	0	0	0	0	0	0	0	0	0	0	0	0	0	0	0	0	0	0	0	0	0	0	0	0	0	0	0	0	0	0
		-9	0	177671	0	0	0	0	0	0	0	0	0	0	0	0	0	0	0	0	0	0	0	0	0	0	0	0	0	0	0	0	0	0	0	0	0	0	0	0	0	0	0	0	0	0	0	0	0
		-8	0	468	0	0	0	0	0	0	0	0	0	0	0	0	0	0	0	0	0	0	0	0	0	0	0	0	0	0	0	0	0	0	0	0	0	0	0	0	0	0	0	0	0	0	0	0	0
		-7	0	0	0	0	0	0	0	0	0	0	0	0	0	0	0	0	0	0	0	0	0	0	0	0	0	0	0	0	0	0	0	0	0	0	0	0	0	0	0	0	0	0	20	0	0	0	0
		-6	0	0	0	0	0	0	0	0	0	0	0	0	0	0	0	0	0	0	0	0	0	0	0	0	0	0	0	0	0	0	0	0	0	0	0	0	0	0	0	0	0	0	103624	0	0	0	0
		-5	0	0	0	0	0	0	0	0	0	0	0	0	0	0	0	0	0	0	0	0	0	0	0	0	0	0	0	0	0	0	5	0	0	0	0	0	0	0	0	0	0	0	96352	0	0	0	0
		-4	0	0	0	0	0	0	0	0	0	0	0	0	0	0	0	0	0	0	0	0	0	0	0	0	0	0	0	0	0	0	89776	0	0	0	0	0	0	0	0	0	0	0	4	0	0	0	0
		-3	0	0	0	0	0	0	0	0	0	0	0	0	0	21	0	0	0	0	0	0	0	0	0	0	0	0	0	0	0	0	110217	0	0	0	0	0	0	0	0	0	0	0	0	0	0	0	0
		-2	0	0	0	0	0	0	0	0	0	0	0	0	0	147996	0	0	0	0	0	0	0	0	0	0	0	0	0	0	0	0	2	0	0	0	0	0	0	0	0	0	0	0	0	0	0	0	0
		-1	2	0	0	0	0	0	0	0	0	0	0	0	0	51983	0	0	0	0	0	0	0	0	0	0	0	0	0	0	0	0	0	0	0	0	0	0	0	0	0	0	0	0	0	0	0	0	0
		0	56451	0	0	0	0	0	0	0	0	0	0	0	0	0	0	0	0	0	0	0	0	0	0	0	0	0	0	0	0	0	0	0	0	0	0	0	0	0	0	0	0	0	0	0	0	0	0
		1	139814	0	0	0	0	0	0	0	0	0	0	0	0	0	0	0	0	0	0	0	0	0	0	0	0	0	0	0	0	0	0	0	0	0	0	0	0	0	0	0	0	0	0	0	0	0	0
		2	3733	0	0	0	0	0	0	0	0	0	0	0	0	0	6	0	0	0	0	0	0	0	0	0	0	0	0	0	0	0	0	0	0	0	0	0	0	0	0	0	0	0	0	0	0	0	0
		3	0	0	0	0	0	0	0	0	0	0	0	0	0	0	126254	0	0	0	0	0	0	0	0	0	0	0	0	0	0	0	0	0	0	0	0	0	0	0	0	0	0	0	0	0	0	0	0
		4	0	0	0	0	0	0	0	0	0	0	0	0	0	0	73740	0	0	0	0	0	0	0	0	0	0	0	0	0	0	0	0	6990	0	0	0	0	0	0	0	0	0	0	0	0	0	0	0
		5	0	0	0	0	0	0	0	0	0	0	0	0	0	0	0	0	0	0	0	0	0	0	0	0	0	0	0	0	0	0	0	191037	0	0	0	0	0	0	0	0	0	0	0	0	0	0	0
		6	0	0	0	0	0	0	0	0	0	0	0	0	0	0	0	0	0	0	0	0	0	0	0	0	0	0	0	0	0	0	0	1973	0	0	0	0	0	0	0	0	0	0	0	17820	0	0	0
		7	0	0	0	0	0	0	0	0	0	0	0	0	0	0	0	0	0	0	0	0	0	0	0	0	0	0	0	0	0	0	0	0	0	0	0	0	0	0	0	0	0	0	0	180194	0	0	0
		8	0	0	0	0	0	0	0	0	0	0	0	0	0	0	0	0	0	0	0	0	0	0	0	0	0	0	0	0	0	0	0	0	0	0	0	0	0	0	0	0	0	0	0	1986	0	0	0
		9	0	0	0	0	0	0	0	0	0	0	0	0	0	0	0	0	0	0	0	0	0	0	0	0	0	0	0	0	0	0	0	0	0	0	0	0	0	0	0	0	0	0	0	0	0	0	0
		10	0	0	28668	0	0	0	0	0	0	0	0	0	0	0	0	0	0	0	0	0	0	0	0	0	0	0	0	0	0	0	0	0	0	0	0	0	0	0	0	0	0	0	0	0	0	0	0
		11	0	0	171314	0	5	0	0	0	0	0	0	0	0	0	0	0	0	0	0	0	0	0	0	0	0	0	0	0	0	0	0	0	0	0	0	0	0	0	0	0	0	0	0	0	0	0	0
		12	0	0	18	0	96760	0	0	0	0	0	0	0	0	0	0	0	0	0	0	0	0	0	0	0	0	0	0	0	0	0	0	0	0	0	0	0	0	0	0	0	0	0	0	0	0	0	0
		13	0	0	0	0	103235	0	583	0	0	0	0	0	0	0	0	0	0	0	0	0	0	0	0	0	0	0	0	0	0	0	0	0	0	0	0	0	0	0	0	0	0	0	0	0	0	0	0
		14	0	0	0	0	0	0	139150	0	0	0	0	0	0	0	0	0	0	0	0	0	0	0	0	0	0	0	0	0	0	0	0	0	0	0	0	0	0	0	0	0	0	0	0	0	0	0	0
		15	0	0	0	0	0	0	60267	0	636	0	0	0	0	0	0	0	0	0	0	0	0	0	0	0	0	0	0	0	0	0	0	0	0	0	0	0	0	0	0	0	0	0	0	0	0	0	0
		16	0	0	0	0	0	0	0	0	195975	0	0	0	0	0	0	0	0	0	0	0	0	0	0	0	0	0	0	0	0	0	0	0	0	0	0	0	0	0	0	0	0	0	0	0	0	0	0
		17	0	0	0	0	0	0	0	0	3389	0	28986	0	0	0	0	0	0	0	0	0	0	0	0	0	0	0	0	0	0	0	0	0	0	0	0	0	0	0	0	0	0	0	0	0	0	0	0
		18	0	0	0	0	0	0	0	0	0	0	170899	0	4	0	0	0	0	0	0	0	0	0	0	0	0	0	0	0	0	0	0	0	0	0	0	0	0	0	0	0	0	0	0	0	0	0	0
		19	0	0	0	0	0	0	0	0	0	0	115	0	32260	0	0	0	0	0	0	0	0	0	0	0	0	0	0	0	0	0	0	0	0	0	0	0	0	0	0	0	0	0	0	0	0	0	0
		20	0	0	0	0	0	0	0	0	0	0	0	0	167538	0	0	0	0	0	0	0	0	0	0	0	0	0	0	0	0	0	0	0	0	0	0	0	0	0	0	0	0	0	0	0	0	0	0
		21	0	0	0	0	0	0	0	0	0	0	0	0	198	0	0	0	8693	0	0	0	0	0	0	0	0	0	0	0	0	0	0	0	0	0	0	0	0	0	0	0	0	0	0	0	0	0	0
		22	0	0	0	0	0	0	0	0	0	0	0	0	0	0	0	0	187561	0	0	0	0	0	0	0	0	0	0	0	0	0	0	0	0	0	0	0	0	0	0	0	0	0	0	0	0	0	0
		23	0	0	0	0	0	0	0	0	0	0	0	0	0	0	0	0	3746	0	12	0	0	0	0	0	0	0	0	0	0	0	0	0	0	0	0	0	0	0	0	0	0	0	0	0	0	0	0
		24	0	0	0	0	0	0	0	0	0	0	0	0	0	0	0	0	0	0	128967	0	0	0	0	0	0	0	0	0	0	0	0	0	0	0	0	0	0	0	0	0	0	0	0	0	0	0	0
		25	0	0	0	0	0	0	0	0	0	0	0	0	0	0	0	0	0	0	71021	0	8	0	0	0	0	0	0	0	0	0	0	0	0	0	0	0	0	0	0	0	0	0	0	0	0	0	0
		26	0	0	0	0	0	0	0	0	0	0	0	0	0	0	0	0	0	0	0	0	109908	0	0	0	0	0	0	0	0	0	0	0	0	0	0	0	0	0	0	0	0	0	0	0	0	0	0
		27	0	0	0	0	0	0	0	0	0	0	0	0	0	0	0	0	0	0	0	0	90077	0	7	0	0	0	0	0	0	0	0	0	0	0	0	0	0	0	0	0	0	0	0	0	0	0	0
		28	0	0	0	0	0	0	0	0	0	0	0	0	0	0	0	0	0	0	0	0	7	0	99175	0	0	0	0	0	0	0	0	0	0	0	0	0	0	0	0	0	0	0	0	0	0	0	0
		29	0	0	0	0	0	0	0	0	0	0	0	0	0	0	0	0	0	0	0	0	0	0	94135	0	2	0	0	0	0	0	0	0	0	0	0	0	0	0	0	0	0	0	0	0	0	0	0
		30	0	0	0	0	0	0	0	0	0	0	0	0	0	0	0	0	0	0	0	0	0	0	4	0	102132	0	0	0	0	0	0	0	0	0	0	0	0	0	0	0	0	0	0	0	0	0	0
[truncated: 4 more columns]

## Sheet: Supplementary Fig. 9c
	Supplementary Fig. 9c
